# Supplementary material for: Transcriptome analysis revealed the characteristics and functions of long non-coding RNAs in the hypothalamus during sexual maturation in goats
Source: Front Vet Sci. 2024 Jun 12;11:1404681. doi: 10.3389/fvets.2024.1404681 (PMC11210318; doi:10.3389/fvets.2024.1404681)
Supplement: Supplementary file 2 [file Table_1.XLSX]

## Sheet: Sheet1
Table S1. Primer sequences for qRT-PCR
lncRNA names	Primer sequences (5' to 3')
XR_001919854.1	F: ATAACCTGGCTTCCTGCTACCT
	R: CGTCCCATCCTTCTGCTTTCC
TCONS_00074891	F: TGGGGTAAACAGAATAGGCAAACT
	R: ACCATCACCATTGTCCGTATCT
XR_001297374.2	F: ATCCCAACTCTGTCGCCCAT
	R: CCCTGTGAGGTGTGTCATCTTC
TCONS_00032357	F: GAGAAGGCAGAAGGCAGTGAT
	R: TCTGAGTTGTCCTTGTCTCCATC
TCONS_00176496	F: AGAACCAGACATGGAACAACAGA
	R: TTCTCCAGGCTAGTGCTTCATC
XR_001917241.1	F: ATGTGCCGACAGACCTTCATTG
	R: GTCAGCCCGCAAGTCAAAGAG
GAPDH	F: CTTATGACCACTGTCCACGC
	R: CCGTTGAGCTCAGGGATGAC
