# Supplementary material for: Transcriptome analysis revealed the characteristics and functions of long non-coding RNAs in the hypothalamus during sexual maturation in goats
Source: Front Vet Sci. 2024 Jun 12;11:1404681. doi: 10.3389/fvets.2024.1404681 (PMC11210318; doi:10.3389/fvets.2024.1404681)
Supplement: Supplementary file 3 [file Table_2.XLSX]

## Sheet: Sheet1
Table S2. Quality control of sequencing data and alignment of results to a reference genome
sample	raw_reads	raw_bases	clean_reads	clean_bases	error_rate	Q20	Q30	GC_pct	total_reads	total_map	unique_map
HY_D1_1	89403614	13.41G	85848850	12.88G	0.03	97.55	93.49	45.14	85848850	81399700(94.82%)	76870758(89.54%)
HY_D1_2	88930610	13.34G	87569092	13.14G	0.03	97.65	93.46	43.34	87569092	84054200(95.99%)	79551494(90.84%)
HY_D1_3	92909228	13.94G	91619800	13.74G	0.03	97.67	93.54	44.36	91619800	87920588(95.96%)	83350417(90.97%)
HY_D1_4	89543996	13.43G	88406732	13.26G	0.03	97.55	93.2	43.74	88406732	85035654(96.19%)	81314352(91.98%)
HY_D1_5	93256658	13.99G	92049850	13.81G	0.03	97.52	93.14	44.04	92049850	88262379(95.89%)	84338640(91.62%)
HY_M2_1	84726692	12.71G	82350226	12.35G	0.03	97.33	92.9	45.59	82350226	71164421(86.42%)	65926844(80.06%)
HY_M2_2	85760364	12.86G	83156586	12.47G	0.03	97.56	93.42	44.94	83156586	76234675(91.68%)	71227120(85.65%)
HY_M2_3	93135310	13.97G	92056562	13.81G	0.03	96.17	90.75	52.56	92056562	79972538(86.87%)	69131693(75.1%)
HY_M2_4	87770218	13.17G	85978180	12.9G	0.03	97.66	93.56	44.71	85978180	79022206(91.91%)	74452180(86.59%)
HY_M2_5	89682078	13.45G	87719830	13.16G	0.03	97.62	93.47	44.22	87719830	82130236(93.63%)	77750240(88.63%)
HY_M4_1	90816874	13.62G	88791728	13.32G	0.03	96.29	90.4	42.87	88791728	84439424(95.1%)	80469771(90.63%)
HY_M4_2	90467394	13.57G	88027246	13.2G	0.03	97.37	93.11	45.38	88027246	80685488(91.66%)	75845189(86.16%)
HY_M4_3	93729194	14.06G	91522488	13.73G	0.03	96.35	90.62	44.36	91522488	80611670(88.08%)	76902087(84.03%)
HY_M4_4	86602176	12.99G	84728830	12.71G	0.03	96.8	91.44	44.41	84728830	77034762(90.92%)	73507217(86.76%)
HY_M4_5	92825310	13.92G	90872690	13.63G	0.03	96.9	91.76	44.49	90872690	84838060(93.36%)	80115259(88.16%)
HY_M6_1	95548304	14.33G	93663688	14.05G	0.03	96.58	91.01	43.62	93663688	87623228(93.55%)	83323573(88.96%)
HY_M6_2	85787880	12.87G	83750452	12.56G	0.03	96.58	91.12	44.19	83750452	75898694(90.62%)	71539551(85.42%)
HY_M6_3	87402270	13.11G	85341082	12.8G	0.03	96.87	91.73	45.89	85341082	73431991(86.05%)	69672646(81.64%)
HY_M6_4	95846136	14.38G	94275920	14.14G	0.03	96.48	90.84	43.38	94275920	88597131(93.98%)	83868300(88.96%)
HY_M6_5	89166386	13.37G	86327080	12.95G	0.03	96.33	90.59	48.42	86327080	82032249(95.02%)	74771239(86.61%)
