# Supplementary material for: Transcriptome analysis revealed the characteristics and functions of long non-coding RNAs in the hypothalamus during sexual maturation in goats
Source: Front Vet Sci. 2024 Jun 12;11:1404681. doi: 10.3389/fvets.2024.1404681 (PMC11210318; doi:10.3389/fvets.2024.1404681)
Supplement: Supplementary file 4 [file Table_3.XLSX]

## Sheet: Sheet1
Table S3.Prediction of cis-target genes for DELs
Chromosome	lncRNA_ID	lncRNA_Gene_ID	lncRNA_Gene_Symbol	lncRNA_Status	lncRNA_Start	lncRNA_End	lncRNA_Strand	Gene_Id	Gene_Symbol	Gene_Start	Gene_End	Gene_Strand	Distance	Location
NC_030808.1	TCONS_00004368	102173229	SON	Novel_lncRNA	380424	381864	-	102190990	DONSON	369698	380551	+	-128	antisense
NC_030808.1	TCONS_00004368	102173229	SON	Novel_lncRNA	380424	381864	-	102173229	SON	380423	411662	-	-1441	sense
NC_030808.1	TCONS_00004368	102173229	SON	Novel_lncRNA	380424	381864	-	102171916	ITSN1	89962	333854	-	46569	upstream
NC_030808.1	TCONS_00004368	102173229	SON	Novel_lncRNA	380424	381864	-	102171097	CRYZL1	334139	369178	+	11245	downstream
NC_030808.1	TCONS_00004368	102173229	SON	Novel_lncRNA	380424	381864	-	102172194	GART	411671	440873	+	29807	upstream
NC_030808.1	TCONS_00004368	102173229	SON	Novel_lncRNA	380424	381864	-	102174244	DNAJC28	453693	457402	+	71829	upstream
NC_030808.1	TCONS_00004368	102173229	SON	Novel_lncRNA	380424	381864	-	102174509	TMEM50B	473732	514362	+	91868	upstream
NC_030808.1	TCONS_00005876	102174975	ZBTB20	Novel_lncRNA	59218339	59584853	-	102174975	ZBTB20	58736803	59584875	-	-366515	sense
NC_030808.1	TCONS_00002124	102187533	YEATS2	Novel_lncRNA	82996260	83002672	+	102187533	YEATS2	82997830	83104794	-	-4842	antisense
NC_030808.1	TCONS_00002124	102187533	YEATS2	Novel_lncRNA	82996260	83002672	+	102186804	PARL	82931562	82985019	+	11240	downstream
NC_030808.1	TCONS_00002124	102187533	YEATS2	Novel_lncRNA	82996260	83002672	+	102183825	MAP6D1	82988293	82995755	+	504	downstream
NC_030808.1	TCONS_00007600	102185398	LOC102185398	Novel_lncRNA	99031027	99058929	-	102185398	LOC102185398	99031055	99058945	-	-27874	sense
NC_030808.1	TCONS_00007600	102185398	LOC102185398	Novel_lncRNA	99031027	99058929	-	102184557	GOLIM4	98850560	98934087	+	96939	downstream
NC_030808.1	TCONS_00007600	102185398	LOC102185398	Novel_lncRNA	99031027	99058929	-	102185688	SERPINI1	99147761	99228274	-	88832	downstream
NC_030808.1	XR_001918108.1	108636061	LOC108636061	Annotated_lncRNA	110006450	110008114	-	102177006	CCNL1	110007824	110021805	+	-290	antisense
NC_030808.1	TCONS_00007924	102177284	LEKR1	Novel_lncRNA	110219112	110349440	-	102177284	LEKR1	110131155	110330653	-	-111542	sense
NC_030808.1	TCONS_00008007	102186247	P2RY1	Novel_lncRNA	114566910	114673354	-	102186247	P2RY1	114567589	114574104	-	-6515	sense
NC_030808.1	TCONS_00003233	102186724	C1H3orf58	Novel_lncRNA	124465276	124488258	+	102186724	C1H3orf58	124443206	124492346	-	-22983	antisense
NC_030808.1	TCONS_00003233	102186724	C1H3orf58	Novel_lncRNA	124465276	124488258	+	XLOC_001872	XLOC_001872	124475877	124482575	+	-6698	sense
NC_030808.1	TCONS_00003706	102179523	PCP4	Novel_lncRNA	139557326	139624056	+	102179523	PCP4	139555524	139624061	+	-66731	sense
NC_030808.1	TCONS_00003706	102179523	PCP4	Novel_lncRNA	139557326	139624056	+	102179049	IGSF5	139440800	139496962	+	60363	downstream
NC_030808.1	TCONS_00003763	102183369	PDE9A	Novel_lncRNA	142514732	142515682	+	102183369	PDE9A	142514731	142621037	+	-951	sense
NC_030808.1	TCONS_00003763	102183369	PDE9A	Novel_lncRNA	142514732	142515682	+	102191087	SLC37A1	142382949	142456016	+	58715	downstream
NC_030809.1	TCONS_00010225	108637396	LOC108637396	Novel_lncRNA	13664739	13673413	+	108637396	LOC108637396	13672283	13675741	+	-1130	sense
NC_030809.1	TCONS_00010225	108637396	LOC108637396	Novel_lncRNA	13664739	13673413	+	100860846	FABP3	13664759	13673332	-	-8573	antisense
NC_030809.1	TCONS_00010225	108637396	LOC108637396	Novel_lncRNA	13664739	13673413	+	102173703	NKAIN1	13524052	13570058	-	94680	upstream
NC_030809.1	TCONS_00010225	108637396	LOC108637396	Novel_lncRNA	13664739	13673413	+	102171935	SNRNP40	13587715	13612445	-	52293	upstream
NC_030809.1	TCONS_00010225	108637396	LOC108637396	Novel_lncRNA	13664739	13673413	+	102170745	ZCCHC17	13612574	13664081	+	657	downstream
NC_030809.1	TCONS_00010225	108637396	LOC108637396	Novel_lncRNA	13664739	13673413	+	102169921	SERINC2	13706485	13725679	+	33072	upstream
NC_030809.1	TCONS_00010225	108637396	LOC108637396	Novel_lncRNA	13664739	13673413	+	102173140	LOC102173140	13764206	13777119	+	90793	upstream
NC_030809.1	TCONS_00011562	102169918	HECW2	Novel_lncRNA	50862479	50877000	+	102169918	HECW2	50797309	51249295	+	-14522	sense
NC_030809.1	TCONS_00011571	102169918	HECW2	Novel_lncRNA	51148588	51163931	+	102169918	HECW2	50797309	51249295	+	-15344	sense
NC_030809.1	TCONS_00016529	102189526	ORC4	Novel_lncRNA	88078106	88135226	-	102189526	ORC4	88039740	88135239	-	-57121	sense
NC_030809.1	TCONS_00016529	102189526	ORC4	Novel_lncRNA	88078106	88135226	-	100860918	ACVR2A	87945117	88041366	+	36739	downstream
NC_030809.1	TCONS_00013462	102181725	OSGEPL1	Novel_lncRNA	129926440	129939327	+	100861146	ORMDL1	129930092	129945290	-	-9235	antisense
NC_030809.1	TCONS_00013462	102181725	OSGEPL1	Novel_lncRNA	129926440	129939327	+	102181996	ASNSD1	129844233	129853261	+	73178	downstream
NC_030809.1	TCONS_00013462	102181725	OSGEPL1	Novel_lncRNA	129926440	129939327	+	102183015	ANKAR	129860711	129913152	+	13287	downstream
NC_030809.1	TCONS_00013462	102181725	OSGEPL1	Novel_lncRNA	129926440	129939327	+	102181725	OSGEPL1	129910221	129926444	-	83	upstream
NC_030809.1	TCONS_00013462	102181725	OSGEPL1	Novel_lncRNA	129926440	129939327	+	102181166	PMS1	129945388	130055809	+	6061	upstream
NC_030810.1	TCONS_00023886	102185141	HIVEP3	Novel_lncRNA	16420043	16432919	-	102185141	HIVEP3	16143581	16659535	-	-12877	sense
NC_030810.1	TCONS_00025009	102171121	NEGR1	Novel_lncRNA	47485041	47510524	-	102171121	NEGR1	47048912	48062402	-	-25484	sense
NC_030810.1	TCONS_00020242	102190370	MIGA1	Novel_lncRNA	54318630	54325251	+	102190370	MIGA1	54318629	54396324	+	-6622	sense
NC_030810.1	TCONS_00020242	102190370	MIGA1	Novel_lncRNA	54318630	54325251	+	102180367	USP33	54236649	54299695	-	18934	upstream
NC_030810.1	TCONS_00020242	102190370	MIGA1	Novel_lncRNA	54318630	54325251	+	102175641	NEXN	54403964	54456044	+	78713	upstream
NC_030810.1	TCONS_00026291	102182557	DRAM2	Novel_lncRNA	88292121	88296334	-	102182557	DRAM2	88290971	88321674	-	-4214	sense
NC_030810.1	TCONS_00026291	102182557	DRAM2	Novel_lncRNA	88292121	88296334	-	102182086	CEPT1	88321203	88360037	+	24869	upstream
NC_030810.1	TCONS_00026291	102182557	DRAM2	Novel_lncRNA	88292121	88296334	-	102181458	DENND2D	88362567	88383330	-	66233	downstream
NC_030810.1	TCONS_00022025	102191572	RIIAD1	Novel_lncRNA	101095298	101103418	+	102191572	RIIAD1	101095289	101103344	+	-8047	sense
NC_030810.1	TCONS_00022025	102191572	RIIAD1	Novel_lncRNA	101095298	101103418	+	102168223	SNX27	100985466	101068608	+	26689	downstream
NC_030810.1	TCONS_00022025	102191572	RIIAD1	Novel_lncRNA	101095298	101103418	+	102177768	CELF3	101073649	101088863	-	6458	upstream
NC_030810.1	TCONS_00022025	102191572	RIIAD1	Novel_lncRNA	101095298	101103418	+	102191290	OAZ3	101142720	101149440	+	39302	upstream
NC_030810.1	TCONS_00022025	102191572	RIIAD1	Novel_lncRNA	101095298	101103418	+	106501927	MRPL9	101136086	101143466	-	32668	downstream
NC_030810.1	TCONS_00022025	102191572	RIIAD1	Novel_lncRNA	101095298	101103418	+	102190750	TDRKH	101150910	101173520	-	47492	downstream
NC_030810.1	TCONS_00022025	102191572	RIIAD1	Novel_lncRNA	101095298	101103418	+	102177488	LINGO4	101180760	101186010	-	77342	downstream
NC_030810.1	TCONS_00022025	102191572	RIIAD1	Novel_lncRNA	101095298	101103418	+	100860876	RORC	101186386	101211745	-	82968	downstream
NC_030811.1	TCONS_00031725	102183937	INSIG1	Novel_lncRNA	2745300	2748429	-	102183937	INSIG1	2747016	2757803	-	-1413	sense
NC_030811.1	TCONS_00031725	102183937	INSIG1	Novel_lncRNA	2745300	2748429	-	102190582	EN2	2659429	2666542	-	78757	upstream
NC_030811.1	TCONS_00032355	102175830	TMEM178B	Novel_lncRNA	15882642	15941360	-	102175830	TMEM178B	15699524	16105157	-	-58719	sense
NC_030811.1	TCONS_00032357	102175830	TMEM178B	Novel_lncRNA	15908355	15935632	-	102175830	TMEM178B	15699524	16105157	-	-27278	sense
NC_030811.1	TCONS_00032666	102172690	COPG2	Novel_lncRNA	25842812	25864615	-	102172690	COPG2	25753927	25897255	+	-21804	antisense
NC_030811.1	TCONS_00032666	102172690	COPG2	Novel_lncRNA	25842812	25864615	-	102184402	TSGA13	25723660	25753678	+	89133	downstream
NC_030811.1	TCONS_00032666	102172690	COPG2	Novel_lncRNA	25842812	25864615	-	102183936	MEST	25897165	25910016	-	32550	downstream
NC_030811.1	TCONS_00029354	102189185	SUGCT	Novel_lncRNA	39412278	39413482	+	102189185	SUGCT	39242341	40020158	+	-1205	sense
NC_030811.1	TCONS_00034839	102191105	SDHAF3	Novel_lncRNA	106105650	106156386	-	102191105	SDHAF3	106105649	106194889	-	-50737	sense
NC_030811.1	TCONS_00035016	102178878	LOC102178878	Novel_lncRNA	110858674	110871085	-	102178878	LOC102178878	110850279	110869326	+	-10645	antisense
NC_030811.1	TCONS_00035016	102178878	LOC102178878	Novel_lncRNA	110858674	110871085	-	102184310	PEX1	110737026	110811690	+	46983	downstream
NC_030811.1	TCONS_00035016	102178878	LOC102178878	Novel_lncRNA	110858674	110871085	-	102184028	GATAD1	110827534	110839720	-	18953	upstream
NC_030811.1	TCONS_00035016	102178878	LOC102178878	Novel_lncRNA	110858674	110871085	-	102178594	ANKIB1	110878353	111033316	-	7268	downstream
NC_030812.1	TCONS_00041018	102186932	SLC4A8	Novel_lncRNA	27987158	27994952	-	102186932	SLC4A8	27987130	28068345	-	-7795	sense
NC_030812.1	TCONS_00041018	102186932	SLC4A8	Novel_lncRNA	27987158	27994952	-	102186277	SCN8A	27738618	27939182	-	47975	upstream
NC_030812.1	TCONS_00041018	102186932	SLC4A8	Novel_lncRNA	27987158	27994952	-	102187194	GALNT6	28093755	28133303	+	98803	upstream
NC_030812.1	TCONS_00038560	102172975	PIK3C2G	Novel_lncRNA	90058616	90065941	+	102172975	PIK3C2G	89912797	90383644	-	-7326	antisense
NC_030812.1	TCONS_00044442	100861393	PPARA	Novel_lncRNA	115425474	115433443	-	100861393	PPARA	115383840	115454756	+	-7970	antisense
NC_030812.1	TCONS_00044442	100861393	PPARA	Novel_lncRNA	115425474	115433443	-	102171855	CDPF1	115454927	115463806	-	21484	downstream
NC_030812.1	TCONS_00044442	100861393	PPARA	Novel_lncRNA	115425474	115433443	-	106501921	LOC106501921	115472156	115479462	-	38713	downstream
NC_030812.1	TCONS_00044442	100861393	PPARA	Novel_lncRNA	115425474	115433443	-	108636121	LOC108636121	115509283	115517372	-	75840	downstream
NC_030812.1	TCONS_00044442	100861393	PPARA	Novel_lncRNA	115425474	115433443	-	102178611	TTC38	115520159	115544909	+	86716	upstream
NC_030813.1	TCONS_00048788	102179179	KCNIP4	Novel_lncRNA	41559575	41604503	-	108636291	TRNAC-GCA	41144340	41738534	-	-44929	sense
NC_030813.1	TCONS_00048788	102179179	KCNIP4	Novel_lncRNA	41559575	41604503	-	102179179	KCNIP4	40712242	42022427	-	-44929	sense
NC_030813.1	TCONS_00049233	102181851	KCTD8	Novel_lncRNA	63540687	63541069	-	102181851	KCTD8	63404154	63685946	-	-383	sense
NC_030813.1	TCONS_00049922	102189847	2024-09-11	Novel_lncRNA	92373854	92375721	-	102189847	2024-09-11	92273975	92378589	+	-1868	antisense
NC_030813.1	TCONS_00049922	102189847	2024-09-11	Novel_lncRNA	92373854	92375721	-	102189568	CCNI	92379797	92414903	-	4076	downstream
NC_030813.1	TCONS_00047558	102190126	TMEM129	Novel_lncRNA	115822017	115825165	+	102190126	TMEM129	115816909	115823833	-	-1817	antisense
NC_030813.1	TCONS_00047558	102190126	TMEM129	Novel_lncRNA	115822017	115825165	+	102190407	TACC3	115775075	115781410	-	40606	upstream
NC_030813.1	TCONS_00047558	102190126	TMEM129	Novel_lncRNA	115822017	115825165	+	102189858	SLBP	115801873	115815253	-	6763	upstream
NC_030813.1	TCONS_00047558	102190126	TMEM129	Novel_lncRNA	115822017	115825165	+	102187041	LETM1	115826810	115853764	-	1645	downstream
NC_030813.1	TCONS_00047558	102190126	TMEM129	Novel_lncRNA	115822017	115825165	+	102186471	WHSC1	115868821	115945704	+	43656	upstream
NC_030814.1	TCONS_00053689	102169664	LYRM7	Novel_lncRNA	87312006	87331759	+	102169664	LYRM7	87312005	87337065	+	-19754	sense
NC_030814.1	TCONS_00053689	102169664	LYRM7	Novel_lncRNA	87312006	87331759	+	102170139	HINT1	87299551	87306155	-	5850	upstream
NC_030814.1	TCONS_00053689	102169664	LYRM7	Novel_lncRNA	87312006	87331759	+	102168818	CDC42SE2	87384773	87502602	+	53014	upstream
NC_030814.1	TCONS_00053700	102169664	LYRM7	Novel_lncRNA	87312183	87343782	+	102169664	LYRM7	87312005	87337065	+	-24883	sense
NC_030814.1	TCONS_00053700	102169664	LYRM7	Novel_lncRNA	87312183	87343782	+	102170139	HINT1	87299551	87306155	-	6027	upstream
NC_030814.1	TCONS_00053700	102169664	LYRM7	Novel_lncRNA	87312183	87343782	+	102168818	CDC42SE2	87384773	87502602	+	40991	upstream
NC_030815.1	TCONS_00062820	102171974	PHF24	Novel_lncRNA	59047946	59052520	+	102171974	PHF24	59029351	59052548	+	-4575	sense
NC_030815.1	TCONS_00062820	102171974	PHF24	Novel_lncRNA	59047946	59052520	+	108636567	FAM205C	58965140	58970574	-	77371	upstream
NC_030815.1	TCONS_00062820	102171974	PHF24	Novel_lncRNA	59047946	59052520	+	102172263	DNAJB5	59059717	59068477	+	7197	upstream
NC_030815.1	TCONS_00062820	102171974	PHF24	Novel_lncRNA	59047946	59052520	+	102178072	C8H9orf131	59104588	59108742	+	52068	upstream
NC_030815.1	TCONS_00062820	102171974	PHF24	Novel_lncRNA	59047946	59052520	+	102178357	VCP	59113631	59129514	-	61111	downstream
NC_030815.1	TCONS_00062820	102171974	PHF24	Novel_lncRNA	59047946	59052520	+	102172715	FANCG	59129268	59135947	-	76748	downstream
NC_030815.1	TCONS_00062820	102171974	PHF24	Novel_lncRNA	59047946	59052520	+	102174206	PIGO	59136652	59144387	-	84132	downstream
NC_030815.1	TCONS_00062820	102171974	PHF24	Novel_lncRNA	59047946	59052520	+	102175210	STOML2	59149418	59152647	-	96898	downstream
NC_030816.1	TCONS_00069451	102171338	HACE1	Novel_lncRNA	32530622	32532057	+	102171338	HACE1	32423464	32532170	+	-1436	sense
NC_030816.1	TCONS_00070238	102173849	ARFGEF3	Novel_lncRNA	63204538	63250347	+	102173849	ARFGEF3	63071898	63250347	+	-45810	sense
NC_030816.1	TCONS_00070238	102173849	ARFGEF3	Novel_lncRNA	63204538	63250347	+	102174123	HEBP2	63299080	63305775	+	48733	upstream
NC_030816.1	TCONS_00070238	102173849	ARFGEF3	Novel_lncRNA	63204538	63250347	+	102174395	NHSL1	63313908	63580562	-	63561	downstream
NC_030816.1	TCONS_00073389	102178075	HIVEP2	Novel_lncRNA	67416253	67438536	-	102178075	HIVEP2	67239080	67455737	-	-22284	sense
NC_030816.1	TCONS_00073862	102170320	RSPH3	Novel_lncRNA	82594938	82596172	-	102170320	RSPH3	82594722	82633536	-	-1235	sense
NC_030816.1	TCONS_00073862	102170320	RSPH3	Novel_lncRNA	82594938	82596172	-	102181781	EZR	82455136	82500665	-	94272	upstream
NC_030816.1	TCONS_00073862	102170320	RSPH3	Novel_lncRNA	82594938	82596172	-	102170605	TAGAP	82661001	82670532	-	64829	downstream
NC_030817.1	XR_001918631.1	108636916	LOC108636916	Annotated_lncRNA	408885	418753	+	102185280	CASC4	416855	514113	-	-1898	antisense
NC_030817.1	XR_001918631.1	108636916	LOC108636916	Annotated_lncRNA	408885	418753	+	102186215	EIF3J	296263	315490	-	93394	upstream
NC_030817.1	XR_001918631.1	108636916	LOC108636916	Annotated_lncRNA	408885	418753	+	102185925	CTDSPL2	326343	408652	-	263	upstream
NC_030817.1	TCONS_00074891	102178455	SYNJ2BP	Novel_lncRNA	21117063	21125952	+	102178455	SYNJ2BP	21107347	21147118	+	-8890	sense
NC_030817.1	TCONS_00074891	102178455	SYNJ2BP	Novel_lncRNA	21117063	21125952	+	102178735	LOC102178735	21066787	21080884	-	36178	upstream
NC_030817.1	TCONS_00074891	102178455	SYNJ2BP	Novel_lncRNA	21117063	21125952	+	102177443	SLC8A3	21197398	21359267	+	71446	upstream
NC_030817.1	TCONS_00074901	102177443	SLC8A3	Novel_lncRNA	21223163	21225149	+	102177443	SLC8A3	21197398	21359267	+	-1987	sense
NC_030817.1	TCONS_00074901	102177443	SLC8A3	Novel_lncRNA	21223163	21225149	+	102178455	SYNJ2BP	21107347	21147118	+	76044	downstream
NC_030817.1	XR_001918656.1	106502566	LOC106502566	Annotated_lncRNA	26444977	26447403	+	102186967	ZBTB1	26442454	26467963	-	-2427	antisense
NC_030817.1	XR_001918656.1	106502566	LOC106502566	Annotated_lncRNA	26444977	26447403	+	102187229	PPP1R36	26407386	26430457	-	14527	upstream
NC_030817.1	XR_001918656.1	106502566	LOC106502566	Annotated_lncRNA	26444977	26447403	+	102186695	HSPA2	26436106	26438017	-	6959	upstream
NC_030817.1	XR_001918656.1	106502566	LOC106502566	Annotated_lncRNA	26444977	26447403	+	102185658	ZBTB25	26467956	26514294	+	20553	upstream
NC_030817.1	XR_001918656.1	106502566	LOC106502566	Annotated_lncRNA	26444977	26447403	+	102185924	AKAP5	26500236	26505331	-	52833	downstream
NC_030817.1	XR_001918656.1	106502566	LOC106502566	Annotated_lncRNA	26444977	26447403	+	102186214	MTHFD1	26510058	26572160	-	62655	downstream
NC_030817.1	TCONS_00079047	102183521	WDR89	Novel_lncRNA	27275732	27295348	-	102183521	WDR89	27228083	27276570	+	-839	antisense
NC_030817.1	TCONS_00079047	102183521	WDR89	Novel_lncRNA	27275732	27295348	-	102174749	SGPP1	27134836	27177851	+	97880	downstream
NC_030817.1	TCONS_00079047	102183521	WDR89	Novel_lncRNA	27275732	27295348	-	102182878	PPP2R5E	27321022	27477743	+	25674	upstream
NC_030817.1	TCONS_00076212	102189313	KLHDC1	Novel_lncRNA	60206532	60652995	+	102182875	NEMF	60219278	60273568	+	-54290	sense
NC_030817.1	TCONS_00076212	102189313	KLHDC1	Novel_lncRNA	60206532	60652995	+	102189591	KLHDC2	60273934	60288929	-	-14995	antisense
NC_030817.1	TCONS_00076212	102189313	KLHDC1	Novel_lncRNA	60206532	60652995	+	102189313	KLHDC1	60292060	60331139	-	-39079	antisense
NC_030817.1	TCONS_00076212	102189313	KLHDC1	Novel_lncRNA	60206532	60652995	+	102182412	POLE2	60333136	60362906	+	-29770	sense
NC_030817.1	TCONS_00076212	102189313	KLHDC1	Novel_lncRNA	60206532	60652995	+	102189042	DNAAF2	60362974	60373391	+	-10417	sense
NC_030817.1	TCONS_00076212	102189313	KLHDC1	Novel_lncRNA	60206532	60652995	+	102188772	MGAT2	60373609	60376239	-	-2630	antisense
NC_030817.1	TCONS_00076212	102189313	KLHDC1	Novel_lncRNA	60206532	60652995	+	102182132	RPL36AL	60376269	60377558	+	-1289	sense
NC_030817.1	TCONS_00076212	102189313	KLHDC1	Novel_lncRNA	60206532	60652995	+	102188504	LRR1	60380170	60390404	-	-10234	antisense
NC_030817.1	TCONS_00076212	102189313	KLHDC1	Novel_lncRNA	60206532	60652995	+	102181870	RPS29	60400652	60402483	+	-1831	sense
NC_030817.1	TCONS_00076212	102189313	KLHDC1	Novel_lncRNA	60206532	60652995	+	102183333	ARF6	60176241	60180754	-	25777	upstream
NC_030817.1	TCONS_00076225	102189313	KLHDC1	Novel_lncRNA	60206534	60400498	+	102182875	NEMF	60219278	60273568	+	-54290	sense
NC_030817.1	TCONS_00076225	102189313	KLHDC1	Novel_lncRNA	60206534	60400498	+	102189591	KLHDC2	60273934	60288929	-	-14995	antisense
NC_030817.1	TCONS_00076225	102189313	KLHDC1	Novel_lncRNA	60206534	60400498	+	102189313	KLHDC1	60292060	60331139	-	-39079	antisense
NC_030817.1	TCONS_00076225	102189313	KLHDC1	Novel_lncRNA	60206534	60400498	+	102182412	POLE2	60333136	60362906	+	-29770	sense
NC_030817.1	TCONS_00076225	102189313	KLHDC1	Novel_lncRNA	60206534	60400498	+	102189042	DNAAF2	60362974	60373391	+	-10417	sense
NC_030817.1	TCONS_00076225	102189313	KLHDC1	Novel_lncRNA	60206534	60400498	+	102188772	MGAT2	60373609	60376239	-	-2630	antisense
NC_030817.1	TCONS_00076225	102189313	KLHDC1	Novel_lncRNA	60206534	60400498	+	102182132	RPL36AL	60376269	60377558	+	-1289	sense
NC_030817.1	TCONS_00076225	102189313	KLHDC1	Novel_lncRNA	60206534	60400498	+	102188504	LRR1	60380170	60390404	-	-10234	antisense
NC_030817.1	TCONS_00076225	102189313	KLHDC1	Novel_lncRNA	60206534	60400498	+	102183333	ARF6	60176241	60180754	-	25779	upstream
NC_030817.1	TCONS_00076225	102189313	KLHDC1	Novel_lncRNA	60206534	60400498	+	102181870	RPS29	60400652	60402483	+	154	upstream
NC_030817.1	TCONS_00080429	102182875	NEMF	Novel_lncRNA	60206538	60400502	-	102182875	NEMF	60219278	60273568	+	-54290	antisense
NC_030817.1	TCONS_00080429	102182875	NEMF	Novel_lncRNA	60206538	60400502	-	102189591	KLHDC2	60273934	60288929	-	-14995	sense
NC_030817.1	TCONS_00080429	102182875	NEMF	Novel_lncRNA	60206538	60400502	-	102189313	KLHDC1	60292060	60331139	-	-39079	sense
NC_030817.1	TCONS_00080429	102182875	NEMF	Novel_lncRNA	60206538	60400502	-	102182412	POLE2	60333136	60362906	+	-29770	antisense
NC_030817.1	TCONS_00080429	102182875	NEMF	Novel_lncRNA	60206538	60400502	-	102189042	DNAAF2	60362974	60373391	+	-10417	antisense
NC_030817.1	TCONS_00080429	102182875	NEMF	Novel_lncRNA	60206538	60400502	-	102188772	MGAT2	60373609	60376239	-	-2630	sense
NC_030817.1	TCONS_00080429	102182875	NEMF	Novel_lncRNA	60206538	60400502	-	102182132	RPL36AL	60376269	60377558	+	-1289	antisense
NC_030817.1	TCONS_00080429	102182875	NEMF	Novel_lncRNA	60206538	60400502	-	102188504	LRR1	60380170	60390404	-	-10234	sense
NC_030817.1	TCONS_00080429	102182875	NEMF	Novel_lncRNA	60206538	60400502	-	102183333	ARF6	60176241	60180754	-	25783	upstream
NC_030817.1	TCONS_00080429	102182875	NEMF	Novel_lncRNA	60206538	60400502	-	102181870	RPS29	60400652	60402483	+	150	upstream
NC_030817.1	TCONS_00080425	102182875	NEMF	Novel_lncRNA	60206538	60400499	-	102182875	NEMF	60219278	60273568	+	-54290	antisense
NC_030817.1	TCONS_00080425	102182875	NEMF	Novel_lncRNA	60206538	60400499	-	102189591	KLHDC2	60273934	60288929	-	-14995	sense
NC_030817.1	TCONS_00080425	102182875	NEMF	Novel_lncRNA	60206538	60400499	-	102189313	KLHDC1	60292060	60331139	-	-39079	sense
NC_030817.1	TCONS_00080425	102182875	NEMF	Novel_lncRNA	60206538	60400499	-	102182412	POLE2	60333136	60362906	+	-29770	antisense
NC_030817.1	TCONS_00080425	102182875	NEMF	Novel_lncRNA	60206538	60400499	-	102189042	DNAAF2	60362974	60373391	+	-10417	antisense
NC_030817.1	TCONS_00080425	102182875	NEMF	Novel_lncRNA	60206538	60400499	-	102188772	MGAT2	60373609	60376239	-	-2630	sense
NC_030817.1	TCONS_00080425	102182875	NEMF	Novel_lncRNA	60206538	60400499	-	102182132	RPL36AL	60376269	60377558	+	-1289	antisense
NC_030817.1	TCONS_00080425	102182875	NEMF	Novel_lncRNA	60206538	60400499	-	102188504	LRR1	60380170	60390404	-	-10234	sense
NC_030817.1	TCONS_00080425	102182875	NEMF	Novel_lncRNA	60206538	60400499	-	102183333	ARF6	60176241	60180754	-	25783	upstream
NC_030817.1	TCONS_00080425	102182875	NEMF	Novel_lncRNA	60206538	60400499	-	102181870	RPS29	60400652	60402483	+	153	upstream
NC_030817.1	TCONS_00076298	102181042	MDGA2	Novel_lncRNA	62281928	62319425	+	102181042	MDGA2	62228711	63156911	+	-37498	sense
NC_030817.1	TCONS_00077007	102180855	ABHD4	Novel_lncRNA	79253682	79264625	+	100860963	DAD1	79231156	79253686	-	-5	antisense
NC_030817.1	TCONS_00077007	102180855	ABHD4	Novel_lncRNA	79253682	79264625	+	102180855	ABHD4	79253680	79280903	+	-10944	sense
NC_030817.1	TCONS_00077007	102180855	ABHD4	Novel_lncRNA	79253682	79264625	+	102184626	LOC102184626	79340870	79342137	+	76245	upstream
NC_030817.1	TCONS_00081670	102172900	GLCE	Novel_lncRNA	85213692	85218234	-	102172900	GLCE	85102405	85223212	-	-4543	sense
NC_030817.1	TCONS_00077463	102189590	SNAPC5	Novel_lncRNA	87920216	87922956	+	102189590	SNAPC5	87915572	87940638	+	-2741	sense
NC_030817.1	TCONS_00077463	102189590	SNAPC5	Novel_lncRNA	87920216	87922956	+	102190520	MAP2K1	87920154	87994641	-	-2741	antisense
NC_030817.1	TCONS_00077463	102189590	SNAPC5	Novel_lncRNA	87920216	87922956	+	102191050	LCTL	87851106	87867698	+	52517	downstream
NC_030817.1	TCONS_00077463	102189590	SNAPC5	Novel_lncRNA	87920216	87922956	+	102168454	ZWILCH	87867099	87909508	-	10708	upstream
NC_030817.1	TCONS_00077463	102189590	SNAPC5	Novel_lncRNA	87920216	87922956	+	102190789	RPL4	87909705	87914418	+	5797	downstream
NC_030817.1	TCONS_00077463	102189590	SNAPC5	Novel_lncRNA	87920216	87922956	+	106502512	LOC106502512	87940914	87943337	+	17958	upstream
NC_030817.1	TCONS_00077463	102189590	SNAPC5	Novel_lncRNA	87920216	87922956	+	102189311	TIPIN	88019120	88035932	+	96164	upstream
NC_030817.1	TCONS_00081920	102176885	PAPD4	Novel_lncRNA	90653898	90668565	-	102176885	PAPD4	90604799	90668620	-	-14668	sense
NC_030817.1	TCONS_00081920	102176885	PAPD4	Novel_lncRNA	90653898	90668565	-	102190232	CMYA5	90503814	90602388	-	51509	upstream
NC_030817.1	TCONS_00081920	102176885	PAPD4	Novel_lncRNA	90653898	90668565	-	102176420	HOMER1	90737421	90876268	+	68856	upstream
NC_030818.1	TCONS_00088837	102173666	MRPL33	Novel_lncRNA	71653019	71662400	-	108633214	RBKS	71550249	71661409	+	-8391	antisense
NC_030818.1	TCONS_00088837	102173666	MRPL33	Novel_lncRNA	71653019	71662400	-	102173666	MRPL33	71652998	71662442	-	-9382	sense
NC_030818.1	TCONS_00088837	102173666	MRPL33	Novel_lncRNA	71653019	71662400	-	102178367	SLC4A1AP	71732124	71753507	-	69724	downstream
NC_030818.1	TCONS_00088837	102173666	MRPL33	Novel_lncRNA	71653019	71662400	-	102174400	SUPT7L	71753581	71766351	+	91181	upstream
NC_030818.1	TCONS_00084840	102174038	LDAH	Novel_lncRNA	77859202	77862536	+	102174038	LDAH	77798690	77896694	+	-3335	sense
NC_030818.1	TCONS_00084840	102174038	LDAH	Novel_lncRNA	77859202	77862536	+	108637113	GDF7	77907628	77913310	-	45092	downstream
NC_030818.1	TCONS_00084840	102174038	LDAH	Novel_lncRNA	77859202	77862536	+	102184449	HS1BP3	77926578	77963773	+	64042	upstream
NC_030819.1	TCONS_00091366	102178371	DACH1	Novel_lncRNA	39875555	40057404	+	102178371	DACH1	39868312	40333750	+	-181850	sense
NC_030819.1	TCONS_00093292	102170708	CRYL1	Novel_lncRNA	50765372	50767160	-	102170708	CRYL1	50765371	50829819	-	-1789	sense
NC_030819.1	TCONS_00093292	102170708	CRYL1	Novel_lncRNA	50765372	50767160	-	102171720	GJB2	50674332	50679416	-	85955	upstream
NC_030819.1	TCONS_00093292	102170708	CRYL1	Novel_lncRNA	50765372	50767160	-	102171255	GJB6	50694054	50701909	-	63462	upstream
NC_030819.1	TCONS_00093292	102170708	CRYL1	Novel_lncRNA	50765372	50767160	-	102170988	IFT88	50842437	50902943	+	75277	upstream
NC_030819.1	TCONS_00094206	108637304	LOC108637304	Novel_lncRNA	67051662	67071033	-	108637304	LOC108637304	67024239	67070816	-	-19137	sense
NC_030819.1	TCONS_00094206	108637304	LOC108637304	Novel_lncRNA	67051662	67071033	-	102187873	KCNRG	67128485	67135129	-	57452	downstream
NC_030819.1	TCONS_00094206	108637304	LOC108637304	Novel_lncRNA	67051662	67071033	-	102187603	TRIM13	67135208	67147393	-	64175	downstream
NC_030820.1	TCONS_00098429	102179783	FRMD4A	Novel_lncRNA	27925911	27947262	-	102179783	FRMD4A	27666686	27991551	-	-21352	sense
NC_030820.1	TCONS_00095903	102181219	RIN2	Novel_lncRNA	38734226	38751773	+	102181219	RIN2	38734225	38938505	+	-17548	sense
NC_030820.1	TCONS_00095903	102181219	RIN2	Novel_lncRNA	38734226	38751773	+	102169025	SLC24A3	38279381	38704266	+	29959	downstream
NC_030820.1	XR_001296407.2	106502761	LOC106502761	Annotated_lncRNA	51873313	51893851	+	102173101	TMC2	51886957	51986741	-	-6894	antisense
NC_030820.1	XR_001296407.2	106502761	LOC106502761	Annotated_lncRNA	51873313	51893851	+	102172555	EBF4	51758165	51824195	-	49117	upstream
NC_030820.1	XR_001296407.2	106502761	LOC106502761	Annotated_lncRNA	51873313	51893851	+	102172823	IDH3B	51862916	51867872	+	5440	downstream
NC_030820.1	XR_001296407.2	106502761	LOC106502761	Annotated_lncRNA	51873313	51893851	+	102187413	NOP56	51867863	51873257	-	55	upstream
NC_030820.1	TCONS_00100312	102188419	PPP1R16B	Novel_lncRNA	67189670	67195131	-	102188419	PPP1R16B	67193868	67303174	+	-1263	antisense
NC_030820.1	TCONS_00100312	102188419	PPP1R16B	Novel_lncRNA	67189670	67195131	-	102180509	SLC32A1	67128859	67134036	+	55633	downstream
NC_030820.1	TCONS_00100312	102188419	PPP1R16B	Novel_lncRNA	67189670	67195131	-	102187963	ACTR5	67139545	67161981	+	27688	downstream
NC_030821.1	TCONS_00101423	102185672	CCNE2	Novel_lncRNA	12755417	12796058	+	102185672	CCNE2	12743231	12755983	-	-567	antisense
NC_030821.1	TCONS_00101423	102185672	CCNE2	Novel_lncRNA	12755417	12796058	+	102184356	TP53INP1	12791765	12807726	-	-4293	antisense
NC_030821.1	TCONS_00101423	102185672	CCNE2	Novel_lncRNA	12755417	12796058	+	102170892	DPY19L4	12618820	12678161	+	77255	downstream
NC_030821.1	TCONS_00101423	102185672	CCNE2	Novel_lncRNA	12755417	12796058	+	102185381	INTS8	12697060	12743509	+	11907	downstream
NC_030821.1	TCONS_00102342	108637481	LOC108637481	Novel_lncRNA	51015620	51020275	+	108637481	LOC108637481	51012392	51019901	+	-4282	sense
NC_030821.1	TCONS_00102342	108637481	LOC108637481	Novel_lncRNA	51015620	51020275	+	102173484	COPS5	50914654	50930910	+	84709	downstream
NC_030821.1	TCONS_00102342	108637481	LOC108637481	Novel_lncRNA	51015620	51020275	+	102173209	PPP1R42	50943903	50989650	+	25969	downstream
NC_030821.1	TCONS_00102342	108637481	LOC108637481	Novel_lncRNA	51015620	51020275	+	102168923	TCF24	50992174	51001599	+	14020	downstream
NC_030821.1	TCONS_00102342	108637481	LOC108637481	Novel_lncRNA	51015620	51020275	+	102172737	MCMDC2	51021956	51057882	-	1681	downstream
NC_030821.1	TCONS_00102342	108637481	LOC108637481	Novel_lncRNA	51015620	51020275	+	102172279	LOC102172279	51066881	51179231	-	46606	downstream
NC_030821.1	TCONS_00105836	108633187	ZFP41	Novel_lncRNA	80713829	80718643	-	108633187	ZFP41	80710812	80715589	+	-1761	antisense
NC_030821.1	TCONS_00105836	108633187	ZFP41	Novel_lncRNA	80713829	80718643	-	102173949	GLI4	80712942	80724814	+	-4815	antisense
NC_030821.1	TCONS_00105836	108633187	ZFP41	Novel_lncRNA	80713829	80718643	-	102174491	LY6E	80615438	80619402	+	94426	downstream
NC_030821.1	TCONS_00105836	108633187	ZFP41	Novel_lncRNA	80713829	80718643	-	102187146	LOC102187146	80653876	80656918	+	56910	downstream
NC_030821.1	TCONS_00105836	108633187	ZFP41	Novel_lncRNA	80713829	80718643	-	102186884	LY6H	80685300	80688969	-	24859	upstream
NC_030821.1	TCONS_00105836	108633187	ZFP41	Novel_lncRNA	80713829	80718643	-	102186610	GPIHBP1	80699196	80701779	+	12049	downstream
NC_030821.1	TCONS_00105836	108633187	ZFP41	Novel_lncRNA	80713829	80718643	-	102173671	ZNF696	80734865	80740942	+	16222	upstream
NC_030821.1	TCONS_00105836	108633187	ZFP41	Novel_lncRNA	80713829	80718643	-	102186322	TOP1MT	80747153	80763323	-	28510	downstream
NC_030821.1	TCONS_00105836	108633187	ZFP41	Novel_lncRNA	80713829	80718643	-	102186031	RHPN1	80779230	80788379	+	60587	upstream
NC_030822.1	TCONS_00106677	102185762	API5	Novel_lncRNA	9542076	9546187	+	102185762	API5	9539803	9567651	-	-4112	antisense
NC_030822.1	TCONS_00106677	102185762	API5	Novel_lncRNA	9542076	9546187	+	102185485	TTC17	9405593	9531207	-	10895	upstream
NC_030823.1	TCONS_00113595	102178646	RERE	Novel_lncRNA	43245429	43246069	+	102178646	RERE	43171516	43587056	+	-641	sense
NC_030823.1	TCONS_00116399	102179502	CAMTA1	Novel_lncRNA	44165766	44177305	-	102179502	CAMTA1	44165765	45145682	-	-11540	sense
NC_030823.1	TCONS_00116399	102179502	CAMTA1	Novel_lncRNA	44165766	44177305	-	102178195	UTS2	44069997	44076575	+	89190	downstream
NC_030823.1	TCONS_00116399	102179502	CAMTA1	Novel_lncRNA	44165766	44177305	-	102178645	PER3	44079716	44149387	-	16378	upstream
NC_030823.1	TCONS_00116399	102179502	CAMTA1	Novel_lncRNA	44165766	44177305	-	102179221	VAMP3	44154683	44164199	-	1566	upstream
NC_030823.1	TCONS_00116399	102179502	CAMTA1	Novel_lncRNA	44165766	44177305	-	108637777	LOC108637777	44249756	44252458	+	72451	upstream
NC_030824.1	TCONS_00120269	102171364	LIMK2	Novel_lncRNA	1263040	1264893	-	102171364	LIMK2	1230920	1316909	-	-1854	sense
NC_030824.1	TCONS_00120269	102171364	LIMK2	Novel_lncRNA	1263040	1264893	-	102171642	PATZ1	1180452	1198825	+	64214	downstream
NC_030824.1	TCONS_00120269	102171364	LIMK2	Novel_lncRNA	1263040	1264893	-	102171641	PIK3IP1	1219140	1229796	+	33243	downstream
NC_030824.1	TCONS_00120269	102171364	LIMK2	Novel_lncRNA	1263040	1264893	-	102175206	CRKL	1265318	1283636	+	425	upstream
NC_030824.1	TCONS_00120269	102171364	LIMK2	Novel_lncRNA	1263040	1264893	-	108637844	LOC108637844	1288075	1295019	+	23182	upstream
NC_030824.1	TCONS_00120269	102171364	LIMK2	Novel_lncRNA	1263040	1264893	-	102170349	RNF185	1320881	1350824	-	55988	downstream
NC_030824.1	TCONS_00120269	102171364	LIMK2	Novel_lncRNA	1263040	1264893	-	102169892	PLA2G3	1358031	1363614	+	93138	upstream
NC_030824.1	TCONS_00120269	102171364	LIMK2	Novel_lncRNA	1263040	1264893	-	102171365	INPP5J	1363728	1376163	-	98835	downstream
NC_030824.1	TCONS_00120755	102168564	NAA25	Novel_lncRNA	9047005	9055983	-	102168564	NAA25	8991135	9056242	-	-8979	sense
NC_030824.1	TCONS_00120755	102168564	NAA25	Novel_lncRNA	9047005	9055983	-	102169121	TMEM116	8942444	8972421	-	74583	upstream
NC_030824.1	TCONS_00120755	102168564	NAA25	Novel_lncRNA	9047005	9055983	-	102168848	ERP29	8980629	8988187	+	58817	downstream
NC_030824.1	TCONS_00120755	102168564	NAA25	Novel_lncRNA	9047005	9055983	-	102191451	TRAFD1	9076671	9095654	+	20688	upstream
NC_030824.1	TCONS_00120755	102168564	NAA25	Novel_lncRNA	9047005	9055983	-	102191164	HECTD4	9098244	9265699	-	42261	downstream
NC_030824.1	TCONS_00121564	102189333	TMEM144	Novel_lncRNA	30349521	30350103	-	102189333	TMEM144	30349802	30397105	+	-301	antisense
NC_030824.1	TCONS_00121564	102189333	TMEM144	Novel_lncRNA	30349521	30350103	-	102191727	FAM198B	30222725	30294233	-	55287	upstream
NC_030824.1	TCONS_00119461	102176813	INTU	Novel_lncRNA	40850469	40858121	+	102176813	INTU	40776293	40855658	+	-5190	sense
NC_030824.1	TCONS_00119461	102176813	INTU	Novel_lncRNA	40850469	40858121	+	102176546	SLC25A31	40860664	40893896	+	2543	upstream
NC_030824.1	TCONS_00119461	102176813	INTU	Novel_lncRNA	40850469	40858121	+	102176065	HSPA4L	40899221	40954145	+	41100	upstream
NC_030824.1	TCONS_00121735	102175505	MFSD8	Novel_lncRNA	40987784	40993178	-	102175505	MFSD8	40987758	41028202	-	-5395	sense
NC_030824.1	TCONS_00121735	102175505	MFSD8	Novel_lncRNA	40987784	40993178	-	102176546	SLC25A31	40860664	40893896	+	93887	downstream
NC_030824.1	TCONS_00121735	102175505	MFSD8	Novel_lncRNA	40987784	40993178	-	102176065	HSPA4L	40899221	40954145	+	33638	downstream
NC_030824.1	TCONS_00121735	102175505	MFSD8	Novel_lncRNA	40987784	40993178	-	102175787	PLK4	40966766	40984017	+	3766	downstream
NC_030824.1	TCONS_00121735	102175505	MFSD8	Novel_lncRNA	40987784	40993178	-	102175232	ABHD18	41028682	41070850	+	35504	upstream
NC_030824.1	TCONS_00121735	102175505	MFSD8	Novel_lncRNA	40987784	40993178	-	102174235	LARP1B	41092100	41216683	+	98922	upstream
NC_030825.1	TCONS_00123911	102178759	FAM65A	Novel_lncRNA	36350521	36352295	+	102178759	FAM65A	36350510	36399070	+	-1775	sense
NC_030825.1	TCONS_00123911	102178759	FAM65A	Novel_lncRNA	36350521	36352295	+	102183996	AGRP	36350895	36352309	-	-1400	antisense
NC_030825.1	TCONS_00123911	102178759	FAM65A	Novel_lncRNA	36350521	36352295	+	102182720	LRRC36	36221154	36263773	+	86747	downstream
NC_030825.1	TCONS_00123911	102178759	FAM65A	Novel_lncRNA	36350521	36352295	+	102182997	TPPP3	36267801	36271543	-	79027	upstream
NC_030825.1	TCONS_00123911	102178759	FAM65A	Novel_lncRNA	36350521	36352295	+	102178201	ZDHHC1	36272359	36304872	-	45648	upstream
NC_030825.1	TCONS_00123911	102178759	FAM65A	Novel_lncRNA	36350521	36352295	+	102183447	HSD11B2	36306114	36311845	+	38675	downstream
NC_030825.1	TCONS_00123911	102178759	FAM65A	Novel_lncRNA	36350521	36352295	+	102178477	ATP6V0D1	36312322	36350423	-	97	upstream
NC_030825.1	TCONS_00123911	102178759	FAM65A	Novel_lncRNA	36350521	36352295	+	102184549	CTCF	36407874	36450353	+	55579	upstream
NC_030825.1	TCONS_00129021	XLOC_074084	XLOC_074084	Novel_lncRNA	51678576	51679601	-	100860801	LIPE	51659425	51799666	+	-1026	antisense
NC_030825.1	TCONS_00129021	XLOC_074084	XLOC_074084	Novel_lncRNA	51678576	51679601	-	102172184	LOC102172184	51711486	51726544	+	31885	upstream
NC_030826.1	TCONS_00130906	102189791	YPEL2	Novel_lncRNA	9962378	9966842	+	102189791	YPEL2	9933529	9998729	+	-4465	sense
NC_030826.1	TCONS_00130906	102189791	YPEL2	Novel_lncRNA	9962378	9966842	+	102189339	GDPD1	9819035	9868340	+	94037	downstream
NC_030826.1	TCONS_00131851	102179592	RNASEK	Novel_lncRNA	26609172	26610915	+	102179592	RNASEK	26609171	26610915	+	-1744	sense
NC_030826.1	TCONS_00131851	102179592	RNASEK	Novel_lncRNA	26609172	26610915	+	102179132	LOC102179132	26504449	26514380	+	94791	downstream
NC_030826.1	TCONS_00131851	102179592	RNASEK	Novel_lncRNA	26609172	26610915	+	102178853	LOC102178853	26532755	26541957	+	67214	downstream
NC_030826.1	TCONS_00131851	102179592	RNASEK	Novel_lncRNA	26609172	26610915	+	102187263	ALOX12	26593233	26607391	+	1780	downstream
NC_030826.1	TCONS_00131851	102179592	RNASEK	Novel_lncRNA	26609172	26610915	+	102179879	C19H17orf49	26611008	26613947	+	93	upstream
NC_030826.1	TCONS_00131851	102179592	RNASEK	Novel_lncRNA	26609172	26610915	+	102180422	BCL6B	26619796	26625762	+	8881	upstream
NC_030826.1	TCONS_00131851	102179592	RNASEK	Novel_lncRNA	26609172	26610915	+	102180151	LOC102180151	26628185	26631987	+	17270	upstream
NC_030826.1	TCONS_00131851	102179592	RNASEK	Novel_lncRNA	26609172	26610915	+	102187528	SLC16A11	26632285	26634661	-	21370	downstream
NC_030826.1	TCONS_00131851	102179592	RNASEK	Novel_lncRNA	26609172	26610915	+	106503212	LOC106503212	26638384	26642543	-	27469	downstream
NC_030826.1	TCONS_00131851	102179592	RNASEK	Novel_lncRNA	26609172	26610915	+	102180882	ASGR2	26661009	26671789	-	50094	downstream
NC_030826.1	TCONS_00131851	102179592	RNASEK	Novel_lncRNA	26609172	26610915	+	102181334	ASGR1	26707547	26710922	-	96632	downstream
NC_030826.1	TCONS_00138253	102175441	MRPL58	Novel_lncRNA	55635907	55640833	-	102175441	MRPL58	55633835	55640863	-	-4927	sense
NC_030826.1	TCONS_00138253	102175441	MRPL58	Novel_lncRNA	55635907	55640833	-	106503282	HN1	55523667	55537930	+	97976	downstream
NC_030826.1	TCONS_00138253	102175441	MRPL58	Novel_lncRNA	55635907	55640833	-	102172480	NT5C	55540485	55542301	+	93605	downstream
NC_030826.1	TCONS_00138253	102175441	MRPL58	Novel_lncRNA	55635907	55640833	-	106503268	ARMC7	55542302	55560587	-	75319	upstream
NC_030826.1	TCONS_00138253	102175441	MRPL58	Novel_lncRNA	55635907	55640833	-	102172757	SLC16A5	55560693	55577332	-	58574	upstream
NC_030826.1	TCONS_00138253	102175441	MRPL58	Novel_lncRNA	55635907	55640833	-	108638216	LOC108638216	55590996	55600593	-	35313	upstream
NC_030826.1	TCONS_00138253	102175441	MRPL58	Novel_lncRNA	55635907	55640833	-	102175161	KCTD2	55603032	55617061	-	18845	upstream
NC_030826.1	TCONS_00138253	102175441	MRPL58	Novel_lncRNA	55635907	55640833	-	102173603	ATP5H	55617257	55622079	+	13827	downstream
NC_030826.1	TCONS_00138253	102175441	MRPL58	Novel_lncRNA	55635907	55640833	-	102175714	CDR2L	55645300	55656253	-	4467	downstream
NC_030826.1	TCONS_00138253	102175441	MRPL58	Novel_lncRNA	55635907	55640833	-	102175989	HID1	55667052	55687995	+	26219	upstream
NC_030826.1	TCONS_00138253	102175441	MRPL58	Novel_lncRNA	55635907	55640833	-	102176268	OTOP3	55688686	55695585	-	47853	downstream
NC_030826.1	TCONS_00138253	102175441	MRPL58	Novel_lncRNA	55635907	55640833	-	102176559	OTOP2	55702648	55712358	-	61815	downstream
NC_030826.1	TCONS_00138253	102175441	MRPL58	Novel_lncRNA	55635907	55640833	-	102176119	USH1G	55713175	55720135	+	72342	upstream
NC_030826.1	TCONS_00138253	102175441	MRPL58	Novel_lncRNA	55635907	55640833	-	102176827	FADS6	55732501	55747838	+	91668	upstream
NC_030827.1	TCONS_00139446	102177002	NIM1K	Novel_lncRNA	31462092	31468675	+	102177002	NIM1K	31445303	31521695	-	-6584	antisense
NC_030827.1	TCONS_00139446	102177002	NIM1K	Novel_lncRNA	31462092	31468675	+	102176270	CCL28	31349801	31365880	+	96211	downstream
NC_030827.1	TCONS_00139446	102177002	NIM1K	Novel_lncRNA	31462092	31468675	+	102176561	HMGCS1	31413651	31436393	+	26972	downstream
NC_030827.1	TCONS_00139446	102177002	NIM1K	Novel_lncRNA	31462092	31468675	+	102177281	ZNF131	31530536	31558353	-	61861	downstream
NC_030827.1	TCONS_00139906	102187435	LOC102187435	Novel_lncRNA	48777156	48885181	+	102187435	LOC102187435	48776980	48962300	+	-108026	sense
NC_030828.1	TCONS_00142200	102188534	LOC102188534	Novel_lncRNA	1216925	1496365	+	102188534	LOC102188534	1135589	1283333	+	-66409	sense
NC_030828.1	TCONS_00142200	102188534	LOC102188534	Novel_lncRNA	1216925	1496365	+	102189626	UBE3A	1462865	1556333	-	-33500	antisense
NC_030828.1	TCONS_00142482	102183457	RGMA	Novel_lncRNA	13245731	13259826	+	102183457	RGMA	13245222	13295499	+	-14096	sense
NC_030828.1	TCONS_00142482	102183457	RGMA	Novel_lncRNA	13245731	13259826	+	102173888	CHD2	13306696	13418752	-	46870	downstream
NC_030828.1	TCONS_00145572	102184005	SLCO3A1	Novel_lncRNA	14406673	14412121	-	102184005	SLCO3A1	14137600	14512305	-	-5449	sense
NC_030828.1	TCONS_00145891	106501720	ZNF774	Novel_lncRNA	21514991	21528303	-	106501720	ZNF774	21520071	21528358	-	-8232	sense
NC_030828.1	TCONS_00145891	106501720	ZNF774	Novel_lncRNA	21514991	21528303	-	102172668	IQGAP1	21390367	21499383	-	15607	upstream
NC_030828.1	TCONS_00145891	106501720	ZNF774	Novel_lncRNA	21514991	21528303	-	102173419	ZSCAN2	21561593	21576685	+	33290	upstream
NC_030828.1	TCONS_00145891	106501720	ZNF774	Novel_lncRNA	21514991	21528303	-	102173691	WDR73	21587837	21600518	-	59534	downstream
NC_030828.1	TCONS_00145891	106501720	ZNF774	Novel_lncRNA	21514991	21528303	-	102173972	NMB	21601259	21604549	-	72956	downstream
NC_030828.1	TCONS_00145891	106501720	ZNF774	Novel_lncRNA	21514991	21528303	-	102174246	SEC11A	21613943	21646736	-	85640	downstream
NC_030828.1	TCONS_00143204	102186634	OTUD7A	Novel_lncRNA	29478005	29678657	+	102186634	OTUD7A	29456679	29839803	+	-200653	sense
NC_030828.1	TCONS_00143208	102186634	OTUD7A	Novel_lncRNA	29522789	29689208	+	102186634	OTUD7A	29456679	29839803	+	-166420	sense
NC_030828.1	TCONS_00147093	102181541	PPIP5K1	Novel_lncRNA	54805260	54807612	-	102181541	PPIP5K1	54788639	54828895	-	-2353	sense
NC_030828.1	TCONS_00147093	102181541	PPIP5K1	Novel_lncRNA	54805260	54807612	-	102182833	TP53BP1	54672787	54742851	-	62408	upstream
NC_030828.1	TCONS_00147093	102181541	PPIP5K1	Novel_lncRNA	54805260	54807612	-	102181244	MAP1A	54767181	54787471	+	17788	downstream
NC_030828.1	TCONS_00147093	102181541	PPIP5K1	Novel_lncRNA	54805260	54807612	-	102183273	CKMT1A	54833207	54839470	+	25595	upstream
NC_030828.1	TCONS_00147093	102181541	PPIP5K1	Novel_lncRNA	54805260	54807612	-	102183552	STRC	54839670	54856948	-	32058	downstream
NC_030828.1	TCONS_00147093	102181541	PPIP5K1	Novel_lncRNA	54805260	54807612	-	102183829	CATSPER2	54862770	54881852	-	55158	downstream
NC_030828.1	TCONS_00147093	102181541	PPIP5K1	Novel_lncRNA	54805260	54807612	-	100860882	PDIA3	54881394	54900908	+	73782	upstream
NC_030828.1	TCONS_00147093	102181541	PPIP5K1	Novel_lncRNA	54805260	54807612	-	102185044	ELL3	54902224	54906583	-	94612	downstream
NC_030828.1	XR_001919854.1	106503385	KLC1	Annotated_lncRNA	67516790	67583822	+	106503384	XRCC3	67581489	67591747	-	-2333	antisense
NC_030828.1	XR_001919854.1	106503385	KLC1	Annotated_lncRNA	67516790	67583822	+	106503387	CKB	67433573	67436769	-	80020	upstream
NC_030828.1	XR_001919854.1	106503385	KLC1	Annotated_lncRNA	67516790	67583822	+	102174248	TRMT61A	67440891	67448037	+	68752	downstream
NC_030828.1	XR_001919854.1	106503385	KLC1	Annotated_lncRNA	67516790	67583822	+	102184007	APOPT1	67470935	67495385	+	21404	downstream
NC_030828.1	XR_001919854.1	106503385	KLC1	Annotated_lncRNA	67516790	67583822	+	102174514	BAG5	67465284	67472436	-	44353	upstream
NC_030828.1	XR_001919854.1	106503385	KLC1	Annotated_lncRNA	67516790	67583822	+	106503386	ZFYVE21	67592029	67602319	+	8207	upstream
NC_030828.1	XR_001919854.1	106503385	KLC1	Annotated_lncRNA	67516790	67583822	+	102184289	PPP1R13B	67602409	67676317	-	18587	downstream
NC_030828.1	TCONS_00147668	XLOC_084441	XLOC_084441	Novel_lncRNA	68495495	68507594	-	XLOC_082989	XLOC_082989	68489484	68526966	+	-12100	antisense
NC_030828.1	TCONS_00147668	XLOC_084441	XLOC_084441	Novel_lncRNA	68495495	68507594	-	108638457	LOC108638457	68393334	68407097	+	88397	downstream
NC_030828.1	TCONS_00147668	XLOC_084441	XLOC_084441	Novel_lncRNA	68495495	68507594	-	108633256	BRF1	68407843	68434649	+	60845	downstream
NC_030828.1	TCONS_00147668	XLOC_084441	XLOC_084441	Novel_lncRNA	68495495	68507594	-	102188262	BTBD6	68411412	68413972	-	81522	upstream
NC_030828.1	TCONS_00147668	XLOC_084441	XLOC_084441	Novel_lncRNA	68495495	68507594	-	102189908	NUDT14	68449703	68456802	+	38692	downstream
NC_030828.1	TCONS_00147668	XLOC_084441	XLOC_084441	Novel_lncRNA	68495495	68507594	-	106504019	TEX22	68527284	68545415	+	19690	upstream
NC_030828.1	TCONS_00147668	XLOC_084441	XLOC_084441	Novel_lncRNA	68495495	68507594	-	102190739	LOC102190739	68561924	68577969	+	54330	upstream
NC_030828.1	TCONS_00147668	XLOC_084441	XLOC_084441	Novel_lncRNA	68495495	68507594	-	106503399	LOC106503399	68579741	68581823	+	72147	upstream
NC_030828.1	TCONS_00147668	XLOC_084441	XLOC_084441	Novel_lncRNA	68495495	68507594	-	106503389	LOC106503389	68581825	68586291	+	74231	upstream
NC_030828.1	TCONS_00147668	XLOC_084441	XLOC_084441	Novel_lncRNA	68495495	68507594	-	102185402	LOC102185402	68586326	68597417	+	78732	upstream
NC_030828.1	TCONS_00147668	XLOC_084441	XLOC_084441	Novel_lncRNA	68495495	68507594	-	102185692	ADSSL1	68600685	68619402	+	93091	upstream
NC_030828.1	TCONS_00145155	106504019	TEX22	Novel_lncRNA	68527328	68545934	+	106504019	TEX22	68527284	68545415	+	-18088	sense
NC_030828.1	TCONS_00145155	106504019	TEX22	Novel_lncRNA	68527328	68545934	+	108633256	BRF1	68407843	68434649	+	92678	downstream
NC_030828.1	TCONS_00145155	106504019	TEX22	Novel_lncRNA	68527328	68545934	+	102189908	NUDT14	68449703	68456802	+	70525	downstream
NC_030828.1	TCONS_00145155	106504019	TEX22	Novel_lncRNA	68527328	68545934	+	XLOC_082989	XLOC_082989	68489484	68526966	+	523	downstream
NC_030828.1	TCONS_00145155	106504019	TEX22	Novel_lncRNA	68527328	68545934	+	102190739	LOC102190739	68561924	68577969	+	15990	upstream
NC_030828.1	TCONS_00145155	106504019	TEX22	Novel_lncRNA	68527328	68545934	+	106503399	LOC106503399	68579741	68581823	+	33807	upstream
NC_030828.1	TCONS_00145155	106504019	TEX22	Novel_lncRNA	68527328	68545934	+	106503389	LOC106503389	68581825	68586291	+	35891	upstream
NC_030828.1	TCONS_00145155	106504019	TEX22	Novel_lncRNA	68527328	68545934	+	102185402	LOC102185402	68586326	68597417	+	40392	upstream
NC_030828.1	TCONS_00145155	106504019	TEX22	Novel_lncRNA	68527328	68545934	+	102185692	ADSSL1	68600685	68619402	+	54751	upstream
NC_030828.1	TCONS_00145155	106504019	TEX22	Novel_lncRNA	68527328	68545934	+	108638499	SIVA1	68626505	68631075	+	80571	upstream
NC_030828.1	TCONS_00145155	106504019	TEX22	Novel_lncRNA	68527328	68545934	+	100860904	AKT1	68634623	68655992	-	88689	downstream
NC_030829.1	TCONS_00151102	102190560	GRM7	Novel_lncRNA	18622512	18625099	-	102190560	GRM7	18445550	19377162	-	-2588	sense
NC_030829.1	TCONS_00148767	102189529	RYBP	Novel_lncRNA	29157226	29207838	+	102189529	RYBP	29145761	29218577	+	-50613	sense
NC_030830.1	TCONS_00153297	102168677	LOC102168677	Novel_lncRNA	13885417	14302958	+	102168677	LOC102168677	14256175	14257081	-	-906	antisense
NC_030830.1	TCONS_00153297	102168677	LOC102168677	Novel_lncRNA	13885417	14302958	+	108633488	SOX4	13838194	13843498	+	41918	downstream
NC_030830.1	TCONS_00153299	102168677	LOC102168677	Novel_lncRNA	13894091	14304126	+	102168677	LOC102168677	14256175	14257081	-	-906	antisense
NC_030830.1	TCONS_00153299	102168677	LOC102168677	Novel_lncRNA	13894091	14304126	+	108633488	SOX4	13838194	13843498	+	50592	downstream
NC_030830.1	TCONS_00156891	102182179	TMEM151B	Novel_lncRNA	31069279	31071960	-	102182179	TMEM151B	31069278	31076409	-	-2682	sense
NC_030830.1	TCONS_00156891	102182179	TMEM151B	Novel_lncRNA	31069279	31071960	-	100861007	CDC5L	30940872	30985914	-	83364	upstream
NC_030830.1	TCONS_00156891	102182179	TMEM151B	Novel_lncRNA	31069279	31071960	-	102182740	SPATS1	30990935	31012898	-	56380	upstream
NC_030830.1	TCONS_00156891	102182179	TMEM151B	Novel_lncRNA	31069279	31071960	-	102182456	AARS2	31039650	31050685	+	18593	downstream
NC_030830.1	TCONS_00156891	102182179	TMEM151B	Novel_lncRNA	31069279	31071960	-	102180901	TCTE1	31061620	31068703	+	575	downstream
NC_030830.1	TCONS_00156891	102182179	TMEM151B	Novel_lncRNA	31069279	31071960	-	102181909	NFKBIE	31080920	31088539	+	8960	upstream
NC_030830.1	TCONS_00156891	102182179	TMEM151B	Novel_lncRNA	31069279	31071960	-	102181637	SLC35B2	31089372	31093117	+	17412	upstream
NC_030830.1	TCONS_00156891	102182179	TMEM151B	Novel_lncRNA	31069279	31071960	-	100861006	HSP90AB1	31094596	31100346	-	22636	downstream
NC_030830.1	TCONS_00156891	102182179	TMEM151B	Novel_lncRNA	31069279	31071960	-	100861005	SLC29A1	31111121	31120690	-	39161	downstream
NC_030830.1	TCONS_00156891	102182179	TMEM151B	Novel_lncRNA	31069279	31071960	-	108633440	LOC108633440	31124551	31125855	-	52591	downstream
NC_030830.1	TCONS_00156891	102182179	TMEM151B	Novel_lncRNA	31069279	31071960	-	102181345	CAPN11	31146010	31158460	-	74050	downstream
NC_030830.1	TCONS_00156891	102182179	TMEM151B	Novel_lncRNA	31069279	31071960	-	100861329	TMEM63B	31167306	31193629	-	95346	downstream
NC_030831.1	TCONS_00158271	102177114	DTNA	Novel_lncRNA	22430933	22440345	+	102177114	DTNA	22439814	22876935	-	-531	antisense
NC_030831.1	TCONS_00158271	102177114	DTNA	Novel_lncRNA	22430933	22440345	+	102176573	MAPRE2	22191237	22380217	-	50715	upstream
NC_030831.1	TCONS_00158279	102177114	DTNA	Novel_lncRNA	22659503	22669790	+	102177114	DTNA	22439814	22876935	-	-10288	antisense
NC_030831.1	TCONS_00160216	102169639	MIB1	Novel_lncRNA	34779987	34780806	-	102169639	MIB1	34751426	34852805	-	-820	sense
NC_030831.1	TCONS_00160216	102169639	MIB1	Novel_lncRNA	34779987	34780806	-	102190751	ABHD3	34879918	34939679	+	99112	upstream
NC_030831.1	TCONS_00160337	102176089	DLGAP1	Novel_lncRNA	37946891	37950612	-	102176089	DLGAP1	37948426	38247527	-	-2186	sense
NC_030831.1	TCONS_00160337	102176089	DLGAP1	Novel_lncRNA	37946891	37950612	-	102175820	TGIF1	37899468	37909199	+	37691	downstream
NC_030831.1	TCONS_00160876	102168507	MBD1	Novel_lncRNA	50078853	50079858	-	102168507	MBD1	50044406	50106159	-	-1006	sense
NC_030831.1	TCONS_00160876	102168507	MBD1	Novel_lncRNA	50078853	50079858	-	102168225	MYO5B	49674116	50014782	-	64070	upstream
NC_030831.1	TCONS_00160876	102168507	MBD1	Novel_lncRNA	50078853	50079858	-	102183748	CXXC1	50143764	50149422	-	63906	downstream
NC_030832.1	TCONS_00162167	102176092	MKL2	Novel_lncRNA	12739928	12946775	+	102176092	MKL2	12845708	13060669	+	-101067	sense
NC_030832.1	TCONS_00162167	102176092	MKL2	Novel_lncRNA	12739928	12946775	+	102175824	ERCC4	12693434	12734789	+	5138	downstream
NC_030834.1	TCONS_00170802	102173528	KIAA1456	Novel_lncRNA	21548304	21599993	+	102173528	KIAA1456	21548083	21613163	+	-51690	sense
NC_030834.1	TCONS_00170802	102173528	KIAA1456	Novel_lncRNA	21548304	21599993	+	102172598	DLC1	21679680	22113392	-	79687	downstream
NC_030834.1	TCONS_00170829	102172324	C27H8orf48	Novel_lncRNA	22184082	22187302	+	102172324	C27H8orf48	22172939	22187080	+	-2999	sense
NC_030834.1	TCONS_00170829	102172324	C27H8orf48	Novel_lncRNA	22184082	22187302	+	102172598	DLC1	21679680	22113392	-	70689	upstream
NC_030834.1	TCONS_00171403	102169454	CSMD1	Novel_lncRNA	41089083	41097213	+	102169454	CSMD1	40349614	42434960	+	-8131	sense
NC_030835.1	TCONS_00173056	102172513	ZCCHC24	Novel_lncRNA	10653964	10665513	+	102172513	ZCCHC24	10599599	10665513	+	-11550	sense
NC_030835.1	TCONS_00173056	102172513	ZCCHC24	Novel_lncRNA	10653964	10665513	+	102187374	PPIF	10677754	10684820	-	12241	downstream
NC_030835.1	TCONS_00173056	102172513	ZCCHC24	Novel_lncRNA	10653964	10665513	+	102187104	ZMIZ1	10707012	10856388	-	41499	downstream
NC_030836.1	TCONS_00176496	102169162	DLG2	Novel_lncRNA	11588967	11598139	+	102169162	DLG2	9355081	11720062	+	-9173	sense
NC_030836.1	TCONS_00176478	102169162	DLG2	Novel_lncRNA	11304039	11318136	+	102169162	DLG2	9355081	11720062	+	-14098	sense
NW_017189516.1	TCONS_00184255	108634329	LOC108634329	Novel_lncRNA	61225308	61362716	-	108634329	LOC108634329	61324340	61604071	-	-38376	sense
NW_017189516.1	TCONS_00184255	108634329	LOC108634329	Novel_lncRNA	61225308	61362716	-	102190597	ANOS1	60933402	61134360	+	90947	downstream
NW_017189516.1	TCONS_00184258	108634329	LOC108634329	Novel_lncRNA	61225308	61518139	-	108634329	LOC108634329	61324340	61604071	-	-193799	sense
NW_017189516.1	TCONS_00184258	108634329	LOC108634329	Novel_lncRNA	61225308	61518139	-	102190597	ANOS1	60933402	61134360	+	90947	downstream
NW_017189516.1	TCONS_00184258	108634329	LOC108634329	Novel_lncRNA	61225308	61518139	-	102168524	PNPLA4	61604116	61645554	+	85977	upstream
NW_017189516.1	TCONS_00184270	108634329	LOC108634329	Novel_lncRNA	61225999	61585852	-	108634329	LOC108634329	61324340	61604071	-	-261512	sense
NW_017189516.1	TCONS_00184270	108634329	LOC108634329	Novel_lncRNA	61225999	61585852	-	102190597	ANOS1	60933402	61134360	+	91638	downstream
NW_017189516.1	TCONS_00184270	108634329	LOC108634329	Novel_lncRNA	61225999	61585852	-	102168524	PNPLA4	61604116	61645554	+	18264	upstream
NW_017189962.1	TCONS_00190308	102186132	UPF3A	Novel_lncRNA	637887	643365	+	102186132	UPF3A	620356	643326	+	-5440	sense
NW_017189962.1	TCONS_00190308	102186132	UPF3A	Novel_lncRNA	637887	643365	+	102177991	RASA3	460403	542450	-	95436	upstream
NW_017189962.1	TCONS_00190308	102186132	UPF3A	Novel_lncRNA	637887	643365	+	102178285	CDC16	586785	614706	+	23180	downstream
NW_017189962.1	TCONS_00190308	102186132	UPF3A	Novel_lncRNA	637887	643365	+	102186606	CHAMP1	648072	657818	+	4707	upstream
NW_017190382.1	TCONS_00191520	108634845	LOC108634845	Novel_lncRNA	2683	7582	+	108634845	LOC108634845	123	3454	-	-772	antisense
NW_017190382.1	TCONS_00191520	108634845	LOC108634845	Novel_lncRNA	2683	7582	+	108634846	LOC108634846	5041	14327	-	-2541	antisense
NW_017215238.1	TCONS_00194121	108635404	LOC108635404	Novel_lncRNA	3501	5846	+	108635404	LOC108635404	293	4546	-	-1046	antisense
NW_017215238.1	TCONS_00194121	108635404	LOC108635404	Novel_lncRNA	3501	5846	+	108635405	LOC108635405	6133	13875	-	287	downstream
NW_017215238.1	TCONS_00194137	108635404	LOC108635404	Novel_lncRNA	4280	5850	+	108635404	LOC108635404	293	4546	-	-267	antisense
NW_017215238.1	TCONS_00194137	108635404	LOC108635404	Novel_lncRNA	4280	5850	+	108635405	LOC108635405	6133	13875	-	283	downstream
NW_017215238.1	TCONS_00194138	108635404	LOC108635404	Novel_lncRNA	4280	5850	+	108635404	LOC108635404	293	4546	-	-267	antisense
NW_017215238.1	TCONS_00194138	108635404	LOC108635404	Novel_lncRNA	4280	5850	+	108635405	LOC108635405	6133	13875	-	283	downstream
NC_030808.1	TCONS_00001707	XLOC_000950	XLOC_000950	Novel_lncRNA	70732410	70754375	+	102175525	TCTEX1D2	70629608	70655281	-	77128	upstream
NC_030808.1	TCONS_00001707	XLOC_000950	XLOC_000950	Novel_lncRNA	70732410	70754375	+	102173416	TM4SF19	70661438	70665387	-	67022	upstream
NC_030808.1	TCONS_00001707	XLOC_000950	XLOC_000950	Novel_lncRNA	70732410	70754375	+	102173689	LOC102173689	70692876	70693680	-	38729	upstream
NC_030808.1	TCONS_00001707	XLOC_000950	XLOC_000950	Novel_lncRNA	70732410	70754375	+	102173970	UBXN7	70674325	70732345	-	64	upstream
NC_030808.1	TCONS_00001707	XLOC_000950	XLOC_000950	Novel_lncRNA	70732410	70754375	+	102174697	RNF168	70765124	70782692	-	10749	downstream
NC_030808.1	TCONS_00001707	XLOC_000950	XLOC_000950	Novel_lncRNA	70732410	70754375	+	102174977	SMCO1	70784054	70790921	-	29679	downstream
NC_030808.1	TCONS_00001707	XLOC_000950	XLOC_000950	Novel_lncRNA	70732410	70754375	+	102175246	WDR53	70820544	70833184	-	66169	downstream
NC_030808.1	TCONS_00001707	XLOC_000950	XLOC_000950	Novel_lncRNA	70732410	70754375	+	102175807	FBXO45	70833296	70847080	+	78921	upstream
NC_030808.1	XR_001295540.2	106501983	LOC106501983	Annotated_lncRNA	71739387	71740951	+	102180798	BDH1	71702242	71739306	-	80	upstream
NC_030808.1	XR_001295540.2	106501983	LOC106501983	Annotated_lncRNA	71739387	71740951	+	102181073	APOD	71801593	71815214	+	60642	upstream
NC_030808.1	XR_001295540.2	106501983	LOC106501983	Annotated_lncRNA	71739387	71740951	+	102181337	PPP1R2	71839911	71861039	+	98960	upstream
NC_030809.1	XR_001918825.1	102185409	LUZP1	Annotated_lncRNA	6185376	6277895	-	102187011	LACTBL1	6079779	6099174	-	86201	upstream
NC_030809.1	XR_001918825.1	102185409	LUZP1	Annotated_lncRNA	6185376	6277895	-	106503210	C2H1orf234	6114062	6116456	-	68919	upstream
NC_030809.1	XR_001918825.1	102185409	LUZP1	Annotated_lncRNA	6185376	6277895	-	102185879	KDM1A	6121255	6183982	+	1393	downstream
NC_030809.1	XR_001918825.1	102185409	LUZP1	Annotated_lncRNA	6185376	6277895	-	102184857	HTR1D	6305114	6307862	-	27219	downstream
NC_030809.1	XR_309815.3	102176474	LOC102176474	Annotated_lncRNA	16452638	16457796	+	102188721	C2H2orf57	16392331	16393387	-	59250	upstream
NC_030809.1	XR_309815.3	102176474	LOC102176474	Annotated_lncRNA	16452638	16457796	+	102188450	NMUR1	16429186	16437926	+	14711	downstream
NC_030809.1	XR_309815.3	102176474	LOC102176474	Annotated_lncRNA	16452638	16457796	+	102177204	NCL	16487369	16497228	+	29573	upstream
NC_030809.1	XR_309815.3	102176474	LOC102176474	Annotated_lncRNA	16452638	16457796	+	102177480	B3GNT7	16544471	16549098	-	86675	downstream
NC_030809.1	XR_309817.3	102176474	LOC102176474	Annotated_lncRNA	16452638	16459268	+	102188721	C2H2orf57	16392331	16393387	-	59250	upstream
NC_030809.1	XR_309817.3	102176474	LOC102176474	Annotated_lncRNA	16452638	16459268	+	102188450	NMUR1	16429186	16437926	+	14711	downstream
NC_030809.1	XR_309817.3	102176474	LOC102176474	Annotated_lncRNA	16452638	16459268	+	102177204	NCL	16487369	16497228	+	28101	upstream
NC_030809.1	XR_309817.3	102176474	LOC102176474	Annotated_lncRNA	16452638	16459268	+	102177480	B3GNT7	16544471	16549098	-	85203	downstream
NC_030809.1	XR_001919209.1	108637653	LOC108637653	Annotated_lncRNA	28653620	28662042	+	102179143	PTPRN	28556491	28575903	+	77716	downstream
NC_030809.1	XR_001919209.1	108637653	LOC108637653	Annotated_lncRNA	28653620	28662042	+	100861159	DNAJB2	28577804	28585359	-	68264	upstream
NC_030809.1	XR_001919209.1	108637653	LOC108637653	Annotated_lncRNA	28653620	28662042	+	102178119	LOC102178119	28592730	28598711	-	54908	upstream
NC_030809.1	XR_001919209.1	108637653	LOC108637653	Annotated_lncRNA	28653620	28662042	+	102177846	LOC102177846	28609592	28613385	+	40234	downstream
NC_030809.1	XR_001919209.1	108637653	LOC108637653	Annotated_lncRNA	28653620	28662042	+	100861158	STK16	28614814	28618216	-	35403	upstream
NC_030809.1	XR_001919209.1	108637653	LOC108637653	Annotated_lncRNA	28653620	28662042	+	102176371	GLB1L	28618268	28626317	+	27302	downstream
NC_030809.1	XR_001919209.1	108637653	LOC108637653	Annotated_lncRNA	28653620	28662042	+	102177202	ANKZF1	28626273	28632758	-	20861	upstream
NC_030809.1	XR_001919209.1	108637653	LOC108637653	Annotated_lncRNA	28653620	28662042	+	102174886	ATG9A	28632934	28642413	+	11206	downstream
NC_030809.1	XR_001919209.1	108637653	LOC108637653	Annotated_lncRNA	28653620	28662042	+	100861157	ABCB6	28642953	28650581	+	3038	downstream
NC_030809.1	XR_001919209.1	108637653	LOC108637653	Annotated_lncRNA	28653620	28662042	+	102173513	ZFAND2B	28650685	28653557	-	76	upstream
NC_030809.1	XR_001919209.1	108637653	LOC108637653	Annotated_lncRNA	28653620	28662042	+	102173241	FAM134A	28677117	28683194	-	15075	downstream
NC_030809.1	XR_001919209.1	108637653	LOC108637653	Annotated_lncRNA	28653620	28662042	+	102179899	CNPPD1	28684032	28688225	+	21990	upstream
NC_030809.1	XR_001919209.1	108637653	LOC108637653	Annotated_lncRNA	28653620	28662042	+	102172580	SLC23A3	28690685	28697002	+	28643	upstream
NC_030809.1	XR_001919209.1	108637653	LOC108637653	Annotated_lncRNA	28653620	28662042	+	102172306	NHEJ1	28697919	28788353	+	35877	upstream
NC_030809.1	XR_001919239.1	102187174	RPL37A	Annotated_lncRNA	31305906	31308586	-	102186440	SMARCAL1	31319506	31373280	-	10920	downstream
NC_030809.1	XR_309785.3	102186638	LOC102186638	Annotated_lncRNA	89721615	89727393	+	102186809	LYPD6	89514617	89650434	+	71180	downstream
NC_030809.1	XR_309785.3	102186638	LOC102186638	Annotated_lncRNA	89721615	89727393	+	100860757	MMADHC	89704272	89721540	-	74	upstream
NC_030809.1	TCONS_00013014	XLOC_007709	XLOC_007709	Novel_lncRNA	113847425	113855254	+	102183370	OLA1	113621890	113787604	-	59820	upstream
NC_030809.1	TCONS_00013014	XLOC_007709	XLOC_007709	Novel_lncRNA	113847425	113855254	+	108633448	SP9	113858920	113862092	+	3666	upstream
NC_030809.1	TCONS_00013014	XLOC_007709	XLOC_007709	Novel_lncRNA	113847425	113855254	+	102183110	CIR1	113871332	113908016	-	16078	downstream
NC_030809.1	TCONS_00013014	XLOC_007709	XLOC_007709	Novel_lncRNA	113847425	113855254	+	102182637	SCRN3	113908022	113940391	+	52768	upstream
NC_030809.1	TCONS_00013014	XLOC_007709	XLOC_007709	Novel_lncRNA	113847425	113855254	+	102182350	GPR155	113945197	113985316	-	89943	downstream
NC_030810.1	TCONS_00023933	XLOC_013538	XLOC_013538	Novel_lncRNA	17407011	17432274	-	102176848	P3H1	17294546	17313795	-	93215	upstream
NC_030810.1	TCONS_00023933	XLOC_013538	XLOC_013538	Novel_lncRNA	17407011	17432274	-	102176385	C3H1orf50	17313997	17323506	+	83504	downstream
NC_030810.1	TCONS_00023933	XLOC_013538	XLOC_013538	Novel_lncRNA	17407011	17432274	-	102184582	LOC102184582	17330389	17342472	+	64538	downstream
NC_030810.1	TCONS_00023933	XLOC_013538	XLOC_013538	Novel_lncRNA	17407011	17432274	-	102175735	SVBP	17346322	17352490	-	54542	upstream
NC_030810.1	TCONS_00023933	XLOC_013538	XLOC_013538	Novel_lncRNA	17407011	17432274	-	102184026	ERMAP	17372885	17384417	+	22593	downstream
NC_030810.1	TCONS_00023933	XLOC_013538	XLOC_013538	Novel_lncRNA	17407011	17432274	-	102175083	ZNF691	17386194	17391582	+	15428	downstream
NC_030810.1	TCONS_00023933	XLOC_013538	XLOC_013538	Novel_lncRNA	17407011	17432274	-	102183480	LOC102183480	17438373	17439972	-	6099	downstream
NC_030810.1	TCONS_00023933	XLOC_013538	XLOC_013538	Novel_lncRNA	17407011	17432274	-	102174800	SLC2A1	17438802	17472481	-	6528	downstream
NC_030810.1	TCONS_00024582	XLOC_013888	XLOC_013888	Novel_lncRNA	32599149	32605205	-	XLOC_013893	XLOC_013893	32657487	32719596	-	52282	downstream
NC_030810.1	XR_001917685.1	102188010	LOC102188010	Annotated_lncRNA	37307434	37320429	+	102188460	PATJ	36900636	37286733	+	22514	downstream
NC_030810.1	XR_001917685.1	102188010	LOC102188010	Annotated_lncRNA	37307434	37320429	+	102188186	LOC102188186	37257667	37259773	-	47660	upstream
NC_030810.1	XR_001917823.1	108635570	LOC108635570	Annotated_lncRNA	54496447	54520353	+	102175641	NEXN	54403964	54456044	+	40402	downstream
NC_030810.1	XR_001917823.1	108635570	LOC108635570	Annotated_lncRNA	54496447	54520353	+	102176843	FUBP1	54456074	54490896	-	5638	upstream
NC_030810.1	XR_001917823.1	108635570	LOC108635570	Annotated_lncRNA	54496447	54520353	+	102175354	DNAJB4	54522668	54533277	+	2315	upstream
NC_030810.1	XR_001917823.1	108635570	LOC108635570	Annotated_lncRNA	54496447	54520353	+	102175081	GIPC2	54556154	54655737	+	35801	upstream
NC_030810.1	XR_001917863.1	108635590	LOC108635590	Annotated_lncRNA	95178707	95187359	-	102178228	GDAP2	95189198	95267060	-	1839	downstream
NC_030810.1	XR_001917863.1	108635590	LOC108635590	Annotated_lncRNA	95178707	95187359	-	102177675	WDR3	95267079	95306245	+	79720	upstream
NC_030810.1	TCONS_00026834	XLOC_015204	XLOC_015204	Novel_lncRNA	99809026	99809653	-	102191664	ANP32E	99745392	99759660	-	49366	upstream
NC_030810.1	TCONS_00026834	XLOC_015204	XLOC_015204	Novel_lncRNA	99809026	99809653	-	102190368	CA14	99784576	99791756	+	17269	downstream
NC_030810.1	TCONS_00026834	XLOC_015204	XLOC_015204	Novel_lncRNA	99809026	99809653	-	102190653	APH1A	99792043	99796083	-	12942	upstream
NC_030810.1	TCONS_00026834	XLOC_015204	XLOC_015204	Novel_lncRNA	99809026	99809653	-	102189923	C3H1orf54	99799792	99807494	+	1531	downstream
NC_030810.1	TCONS_00026834	XLOC_015204	XLOC_015204	Novel_lncRNA	99809026	99809653	-	102189448	CIART	99809795	99813355	+	142	upstream
NC_030810.1	TCONS_00026834	XLOC_015204	XLOC_015204	Novel_lncRNA	99809026	99809653	-	102188995	MRPS21	99813700	99833422	+	4047	upstream
NC_030810.1	TCONS_00026834	XLOC_015204	XLOC_015204	Novel_lncRNA	99809026	99809653	-	102188003	PRPF3	99840603	99859607	+	30950	upstream
NC_030810.1	TCONS_00026834	XLOC_015204	XLOC_015204	Novel_lncRNA	99809026	99809653	-	102180003	RPRD2	99867783	99959043	+	58130	upstream
NC_030810.1	TCONS_00027640	XLOC_015554	XLOC_015554	Novel_lncRNA	109176449	109177994	-	102184959	LOC102184959	109086087	109090191	+	86257	downstream
NC_030810.1	TCONS_00027640	XLOC_015554	XLOC_015554	Novel_lncRNA	109176449	109177994	-	102184679	LOC102184679	109146151	109163332	-	13116	upstream
NC_030810.1	TCONS_00027640	XLOC_015554	XLOC_015554	Novel_lncRNA	109176449	109177994	-	102173932	LOC102173932	109179120	109220582	-	1126	downstream
NC_030811.1	TCONS_00032206	XLOC_018326	XLOC_018326	Novel_lncRNA	13833466	13834829	-	102185713	TAS2R60	13746730	13747684	-	85781	upstream
NC_030811.1	TCONS_00032206	XLOC_018326	XLOC_018326	Novel_lncRNA	13833466	13834829	-	102185432	LOC102185432	13757195	13758119	-	75346	upstream
NC_030811.1	TCONS_00032206	XLOC_018326	XLOC_018326	Novel_lncRNA	13833466	13834829	-	102183848	EPHA1	13791388	13806905	+	26560	downstream
NC_030811.1	TCONS_00032206	XLOC_018326	XLOC_018326	Novel_lncRNA	13833466	13834829	-	102185146	ZYX	13807205	13815920	-	17545	upstream
NC_030811.1	TCONS_00032206	XLOC_018326	XLOC_018326	Novel_lncRNA	13833466	13834829	-	102184876	FAM131B	13845455	13855073	+	10626	upstream
NC_030811.1	TCONS_00032206	XLOC_018326	XLOC_018326	Novel_lncRNA	13833466	13834829	-	100750232	CLCN1	13856528	13893461	-	21699	downstream
NC_030811.1	TCONS_00032206	XLOC_018326	XLOC_018326	Novel_lncRNA	13833466	13834829	-	102183569	CASP2	13898090	13916164	-	63261	downstream
NC_030811.1	TCONS_00032206	XLOC_018326	XLOC_018326	Novel_lncRNA	13833466	13834829	-	102183292	TMEM139	13918542	13920881	-	83713	downstream
NC_030811.1	TCONS_00028855	XLOC_016251	XLOC_016251	Novel_lncRNA	21449810	21460781	+	102174626	WDR91	21346464	21372651	+	77158	downstream
NC_030811.1	TCONS_00028855	XLOC_016251	XLOC_016251	Novel_lncRNA	21449810	21460781	+	102188827	C4H7orf49	21379140	21384701	+	65108	downstream
NC_030811.1	TCONS_00028855	XLOC_016251	XLOC_016251	Novel_lncRNA	21449810	21460781	+	102174362	TMEM140	21384586	21398909	-	50900	upstream
NC_030811.1	TCONS_00028855	XLOC_016251	XLOC_016251	Novel_lncRNA	21449810	21460781	+	102188560	CALD1	21518473	21751193	-	57692	downstream
NC_030811.1	TCONS_00029048	XLOC_016363	XLOC_016363	Novel_lncRNA	27744133	27770292	+	100860794	LEP	27665914	27682284	-	61848	upstream
NC_030811.1	TCONS_00029048	XLOC_016363	XLOC_016363	Novel_lncRNA	27744133	27770292	+	102172121	SND1	27821356	28242039	-	51064	downstream
NC_030811.1	TCONS_00033103	XLOC_018855	XLOC_018855	Novel_lncRNA	42046275	42048824	-	102188379	C4H7orf25	42041874	42044615	-	1659	upstream
NC_030811.1	TCONS_00033103	XLOC_018855	XLOC_018855	Novel_lncRNA	42046275	42048824	-	102188113	PSMA2	42050062	42060548	-	1238	downstream
NC_030811.1	TCONS_00033103	XLOC_018855	XLOC_018855	Novel_lncRNA	42046275	42048824	-	102187834	MRPL32	42060696	42066130	+	11872	upstream
NC_030811.1	XR_001918004.1	106502047	LOC106502047	Annotated_lncRNA	42146432	42151410	-	102188113	PSMA2	42050062	42060548	-	85883	upstream
NC_030811.1	XR_001918004.1	106502047	LOC106502047	Annotated_lncRNA	42146432	42151410	-	102187834	MRPL32	42060696	42066130	+	80301	downstream
NC_030812.1	XR_001295668.2	106502092	LOC106502092	Annotated_lncRNA	28085447	28093710	-	102186932	SLC4A8	27987130	28068345	-	17101	upstream
NC_030812.1	XR_001295668.2	106502092	LOC106502092	Annotated_lncRNA	28085447	28093710	-	102187194	GALNT6	28093755	28133303	+	45	upstream
NC_030812.1	XR_001295668.2	106502092	LOC106502092	Annotated_lncRNA	28085447	28093710	-	102187460	CELA1	28141043	28155493	+	47333	upstream
NC_030812.1	XR_001295668.2	106502092	LOC106502092	Annotated_lncRNA	28085447	28093710	-	102186836	BIN2	28159067	28196851	+	65357	upstream
NC_030813.1	XR_001918244.1	108636271	LOC108636271	Annotated_lncRNA	11381161	11382486	+	102174638	UGT8	11268248	11381008	-	152	upstream
NC_030813.1	XR_001918192.1	102170130	LOC102170130	Annotated_lncRNA	68924922	68936167	+	102179462	USP46	68827956	68902529	-	22392	upstream
NC_030813.1	XR_001918196.1	102183584	LOC102183584	Annotated_lncRNA	72844532	72869123	-	102180114	LOC102180114	72763212	72788322	+	56209	downstream
NC_030813.1	XR_001918196.1	102183584	LOC102183584	Annotated_lncRNA	72844532	72869123	-	102181107	LOC102181107	72903610	72926297	+	34487	upstream
NC_030813.1	XR_001918196.1	102183584	LOC102183584	Annotated_lncRNA	72844532	72869123	-	102183860	NOA1	72937442	72948170	-	68319	downstream
NC_030813.1	XR_001918196.1	102183584	LOC102183584	Annotated_lncRNA	72844532	72869123	-	102181376	POLR2B	72949061	72998545	+	79938	upstream
NC_030814.1	TCONS_00052946	XLOC_030125	XLOC_030125	Novel_lncRNA	67430535	67435168	+	108636371	LOC108636371	67341098	67343388	+	87146	downstream
NC_030814.1	TCONS_00052946	XLOC_030125	XLOC_030125	Novel_lncRNA	67430535	67435168	+	108636372	LOC108636372	67353168	67363936	-	66598	upstream
NC_030814.1	TCONS_00052946	XLOC_030125	XLOC_030125	Novel_lncRNA	67430535	67435168	+	108636459	LOC108636459	67378397	67380504	-	50030	upstream
NC_030814.1	TCONS_00052946	XLOC_030125	XLOC_030125	Novel_lncRNA	67430535	67435168	+	102169956	SHC2	67391261	67418450	+	12084	downstream
NC_030814.1	TCONS_00052946	XLOC_030125	XLOC_030125	Novel_lncRNA	67430535	67435168	+	108636373	C2CD4C	67422169	67425763	+	4771	downstream
NC_030814.1	TCONS_00052946	XLOC_030125	XLOC_030125	Novel_lncRNA	67430535	67435168	+	102182220	THEG	67446693	67456241	+	11525	upstream
NC_030814.1	TCONS_00052946	XLOC_030125	XLOC_030125	Novel_lncRNA	67430535	67435168	+	102181676	MIER2	67466514	67489141	+	31346	upstream
NC_030814.1	TCONS_00052946	XLOC_030125	XLOC_030125	Novel_lncRNA	67430535	67435168	+	102181946	PLPP2	67494407	67504534	+	59239	upstream
NC_030815.1	XR_001918450.1	108636568	LOC108636568	Annotated_lncRNA	59905234	59907779	+	102182129	TMEM8B	59807323	59832066	+	73167	downstream
NC_030815.1	XR_001918450.1	108636568	LOC108636568	Annotated_lncRNA	59905234	59907779	+	102182593	FAM221B	59798396	59808290	-	96943	upstream
NC_030815.1	XR_001918450.1	108636568	LOC108636568	Annotated_lncRNA	59905234	59907779	+	102180040	LOC102180040	59832467	59836545	-	68688	upstream
NC_030815.1	XR_001918450.1	108636568	LOC108636568	Annotated_lncRNA	59905234	59907779	+	102180313	LOC102180313	59846120	59847104	-	58129	upstream
NC_030815.1	XR_001918450.1	108636568	LOC108636568	Annotated_lncRNA	59905234	59907779	+	102180592	LOC102180592	59861949	59862912	-	42321	upstream
NC_030815.1	XR_001918450.1	108636568	LOC108636568	Annotated_lncRNA	59905234	59907779	+	102182872	LOC102182872	59874464	59875462	-	29771	upstream
NC_030815.1	XR_001918450.1	108636568	LOC108636568	Annotated_lncRNA	59905234	59907779	+	102183147	HRCT1	59901135	59902367	+	2866	downstream
NC_030815.1	XR_001918450.1	108636568	LOC108636568	Annotated_lncRNA	59905234	59907779	+	102183418	LOC102183418	59932756	59940594	-	24977	downstream
NC_030815.1	XR_001918450.1	108636568	LOC108636568	Annotated_lncRNA	59905234	59907779	+	102180852	LOC102180852	59950438	59951398	-	42659	downstream
NC_030815.1	XR_001918450.1	108636568	LOC108636568	Annotated_lncRNA	59905234	59907779	+	102181122	LOC102181122	59958413	59959373	-	50634	downstream
NC_030815.1	XR_001918450.1	108636568	LOC108636568	Annotated_lncRNA	59905234	59907779	+	102181391	LOC102181391	59971759	59972716	-	63980	downstream
NC_030815.1	XR_001918450.1	108636568	LOC108636568	Annotated_lncRNA	59905234	59907779	+	102183691	LOC102183691	59978986	59979946	-	71207	downstream
NC_030815.1	XR_001918450.1	108636568	LOC108636568	Annotated_lncRNA	59905234	59907779	+	102183964	LOC102183964	59992020	59992980	+	84241	upstream
NC_030815.1	TCONS_00066701	XLOC_038244	XLOC_038244	Novel_lncRNA	62790571	62810465	-	106502413	FOXE1	62708346	62713251	+	77319	downstream
NC_030815.1	TCONS_00066701	XLOC_038244	XLOC_038244	Novel_lncRNA	62790571	62810465	-	102170697	TRMO	62733613	62757058	-	33512	upstream
NC_030815.1	TCONS_00066701	XLOC_038244	XLOC_038244	Novel_lncRNA	62790571	62810465	-	102171150	HEMGN	62760446	62771191	-	19379	upstream
NC_030815.1	TCONS_00066701	XLOC_038244	XLOC_038244	Novel_lncRNA	62790571	62810465	-	102186116	ANP32B	62810520	62834529	+	55	upstream
NC_030815.1	TCONS_00066701	XLOC_038244	XLOC_038244	Novel_lncRNA	62790571	62810465	-	102171423	NANS	62847729	62863688	+	37264	upstream
NC_030815.1	TCONS_00066701	XLOC_038244	XLOC_038244	Novel_lncRNA	62790571	62810465	-	102186396	TRIM14	62866594	62895191	-	56129	downstream
NC_030815.1	TCONS_00066701	XLOC_038244	XLOC_038244	Novel_lncRNA	62790571	62810465	-	102171708	CORO2A	62899882	62968534	-	89417	downstream
NC_030815.1	TCONS_00063421	XLOC_036296	XLOC_036296	Novel_lncRNA	73238024	73268538	+	102181300	EBF2	72926827	73147018	-	91005	upstream
NC_030815.1	TCONS_00063421	XLOC_036296	XLOC_036296	Novel_lncRNA	73238024	73268538	+	102181952	PPP2R2A	73327984	73414082	+	59446	upstream
NC_030815.1	TCONS_00063619	XLOC_036394	XLOC_036394	Novel_lncRNA	77041615	77046129	+	102177627	KIF27	76879453	76969689	-	71925	upstream
NC_030815.1	TCONS_00063619	XLOC_036394	XLOC_036394	Novel_lncRNA	77041615	77046129	+	102178274	C8H9orf64	76983173	76995044	-	46570	upstream
NC_030815.1	TCONS_00063619	XLOC_036394	XLOC_036394	Novel_lncRNA	77041615	77046129	+	100861302	HNRNPK	77011075	77023300	-	18314	upstream
NC_030815.1	TCONS_00063619	XLOC_036394	XLOC_036394	Novel_lncRNA	77041615	77046129	+	102179004	RMI1	77023314	77038142	+	3479	downstream
NC_030815.1	XR_001918477.1	108636579	LOC108636579	Annotated_lncRNA	91098474	91101488	-	102176237	TMEM246	90987331	91007369	-	91104	upstream
NC_030815.1	XR_001918477.1	108636579	LOC108636579	Annotated_lncRNA	91098474	91101488	-	102191333	LOC102191333	91059041	91087002	+	11471	downstream
NC_030815.1	XR_001918477.1	108636579	LOC108636579	Annotated_lncRNA	91098474	91101488	-	102176688	RNF20	91101503	91128438	+	15	upstream
NC_030815.1	XR_001918477.1	108636579	LOC108636579	Annotated_lncRNA	91098474	91101488	-	102177339	PPP3R2	91161054	91161948	-	59566	downstream
NC_030815.1	XR_001918477.1	108636579	LOC108636579	Annotated_lncRNA	91098474	91101488	-	102191614	GRIN3A	91134302	91337452	-	32814	downstream
NC_030816.1	TCONS_00071274	XLOC_041053	XLOC_041053	Novel_lncRNA	2045559	2053293	-	102188405	COL12A1	1858100	1977318	-	68255	upstream
NC_030816.1	TCONS_00071274	XLOC_041053	XLOC_041053	Novel_lncRNA	2045559	2053293	-	102188675	LOC102188675	2057891	2063635	-	4598	downstream
NC_030816.1	TCONS_00071274	XLOC_041053	XLOC_041053	Novel_lncRNA	2045559	2053293	-	102190692	TMEM30A	2069728	2110687	-	16435	downstream
NC_030816.1	TCONS_00071274	XLOC_041053	XLOC_041053	Novel_lncRNA	2045559	2053293	-	102190963	FILIP1	2133406	2460335	-	80113	downstream
NC_030816.1	TCONS_00071277	XLOC_041053	XLOC_041053	Novel_lncRNA	2046063	2053122	-	102188405	COL12A1	1858100	1977318	-	68759	upstream
NC_030816.1	TCONS_00071277	XLOC_041053	XLOC_041053	Novel_lncRNA	2046063	2053122	-	102188675	LOC102188675	2057891	2063635	-	4769	downstream
NC_030816.1	TCONS_00071277	XLOC_041053	XLOC_041053	Novel_lncRNA	2046063	2053122	-	102190692	TMEM30A	2069728	2110687	-	16606	downstream
NC_030816.1	TCONS_00071277	XLOC_041053	XLOC_041053	Novel_lncRNA	2046063	2053122	-	102190963	FILIP1	2133406	2460335	-	80284	downstream
NC_030816.1	TCONS_00071404	XLOC_041127	XLOC_041127	Novel_lncRNA	6675437	6715417	-	102171876	SH3BGRL2	6562546	6640390	+	35046	downstream
NC_030816.1	XR_310276.3	102181601	LOC102181601	Annotated_lncRNA	51037457	51039335	+	102181957	SYNCRIP	51069559	51100449	+	30224	upstream
NC_030816.1	XR_310276.3	102181601	LOC102181601	Annotated_lncRNA	51037457	51039335	+	102183328	SNX14	51113221	51185599	+	73886	upstream
NC_030816.1	XR_001918556.1	102171425	PPP1R14C	Annotated_lncRNA	74641676	74727590	+	102171153	ULBP3	74564108	74570998	-	70679	upstream
NC_030816.1	XR_001918556.1	102171425	PPP1R14C	Annotated_lncRNA	74641676	74727590	+	102171610	IYD	74809112	74838038	+	81522	upstream
NC_030816.1	TCONS_00071101	XLOC_040946	XLOC_040946	Novel_lncRNA	88823880	88829070	+	108636777	PRR18	88753363	88756502	-	67377	upstream
NC_030816.1	TCONS_00071101	XLOC_040946	XLOC_040946	Novel_lncRNA	88823880	88829070	+	102174209	SFT2D1	88762892	88778658	-	45222	upstream
NC_030816.1	TCONS_00071101	XLOC_040946	XLOC_040946	Novel_lncRNA	88823880	88829070	+	102186769	MPC1	88810368	88823658	-	221	upstream
NC_030816.1	TCONS_00071101	XLOC_040946	XLOC_040946	Novel_lncRNA	88823880	88829070	+	102174475	RPS6KA2	88846426	89071055	-	17356	downstream
NC_030817.1	XR_001918702.1	106502534	INAFM2	Annotated_lncRNA	67128481	67130504	-	102176611	IVD	67037208	67049297	-	79183	upstream
NC_030817.1	XR_001918702.1	106502534	INAFM2	Annotated_lncRNA	67128481	67130504	-	102170791	KNSTRN	67061476	67070353	-	58127	upstream
NC_030817.1	XR_001918702.1	106502534	INAFM2	Annotated_lncRNA	67128481	67130504	-	102170523	DISP2	67081083	67095726	-	32754	upstream
NC_030817.1	XR_001918702.1	106502534	INAFM2	Annotated_lncRNA	67128481	67130504	-	102170239	LOC102170239	67097620	67104020	-	24460	upstream
NC_030817.1	XR_001918702.1	106502534	INAFM2	Annotated_lncRNA	67128481	67130504	-	102176330	C10H15orf52	67114274	67123320	+	5160	downstream
NC_030817.1	XR_001918702.1	106502534	INAFM2	Annotated_lncRNA	67128481	67130504	-	102169966	PLCB2	67144237	67166117	+	13733	upstream
NC_030817.1	XR_001918702.1	106502534	INAFM2	Annotated_lncRNA	67128481	67130504	-	108636997	ANKRD63	67170996	67175824	+	40492	upstream
NC_030817.1	XR_001918702.1	106502534	INAFM2	Annotated_lncRNA	67128481	67130504	-	100860973	PAK6	67176677	67213921	-	46173	downstream
NC_030817.1	XR_001918702.1	106502534	INAFM2	Annotated_lncRNA	67128481	67130504	-	102176047	BUB1B	67227441	67278139	-	96937	downstream
NC_030818.1	TCONS_00086729	XLOC_049841	XLOC_049841	Novel_lncRNA	10637239	10655666	-	102177346	DGUOK	10559381	10593045	-	44247	upstream
NC_030818.1	TCONS_00086729	XLOC_049841	XLOC_049841	Novel_lncRNA	10637239	10655666	-	102178279	ACTG2	10599119	10623483	-	13755	upstream
NC_030818.1	TCONS_00086729	XLOC_049841	XLOC_049841	Novel_lncRNA	10637239	10655666	-	102178738	STAMBP	10656927	10680419	-	1261	downstream
NC_030818.1	TCONS_00086729	XLOC_049841	XLOC_049841	Novel_lncRNA	10637239	10655666	-	102185009	C11H2orf78	10696271	10704261	-	40605	downstream
NC_030818.1	TCONS_00086729	XLOC_049841	XLOC_049841	Novel_lncRNA	10637239	10655666	-	102179013	DUSP11	10710938	10725841	+	55272	upstream
NC_030818.1	TCONS_00086729	XLOC_049841	XLOC_049841	Novel_lncRNA	10637239	10655666	-	102179860	TPRKB	10735982	10742625	+	80316	upstream
NC_030818.1	TCONS_00086729	XLOC_049841	XLOC_049841	Novel_lncRNA	10637239	10655666	-	102181787	NAT8	10748245	10750509	+	92579	upstream
NC_030818.1	TCONS_00086729	XLOC_049841	XLOC_049841	Novel_lncRNA	10637239	10655666	-	102182045	ALMS1	10750708	10937916	-	95042	downstream
NC_030818.1	TCONS_00087290	XLOC_050127	XLOC_050127	Novel_lncRNA	26968601	26984984	-	102179678	SIX3	26990502	26994583	+	5518	upstream
NC_030818.1	TCONS_00087290	XLOC_050127	XLOC_050127	Novel_lncRNA	26968601	26984984	-	108637139	SIX2	27050959	27055128	-	65975	downstream
NC_030818.1	TCONS_00083522	XLOC_048072	XLOC_048072	Novel_lncRNA	30396304	30402613	+	102174309	PPP1R21	30328370	30395291	+	1012	downstream
NC_030818.1	TCONS_00083522	XLOC_048072	XLOC_048072	Novel_lncRNA	30396304	30402613	+	102174577	STON1	30408195	30467374	+	5582	upstream
NC_030818.1	TCONS_00083522	XLOC_048072	XLOC_048072	Novel_lncRNA	30396304	30402613	+	102174850	GTF2A1L	30491386	30538088	+	88773	upstream
NC_030818.1	TCONS_00084685	XLOC_048772	XLOC_048772	Novel_lncRNA	73371735	73397129	+	102190328	ASXL2	73246608	73363098	+	8636	downstream
NC_030818.1	TCONS_00084685	XLOC_048772	XLOC_048772	Novel_lncRNA	73371735	73397129	+	102190610	DTNB	73408847	73648825	+	11718	upstream
NC_030818.1	XR_001918760.1	108637124	LOC108637124	Annotated_lncRNA	103483225	103486840	+	102172636	NOTCH1	103349993	103395722	-	87502	upstream
NC_030818.1	XR_001918760.1	108637124	LOC108637124	Annotated_lncRNA	103483225	103486840	+	102172910	EGFL7	103493920	103505661	+	7080	upstream
NC_030818.1	XR_001918760.1	108637124	LOC108637124	Annotated_lncRNA	103483225	103486840	+	102173200	AGPAT2	103505960	103518463	-	19120	downstream
NC_030818.1	XR_001918760.1	108637124	LOC108637124	Annotated_lncRNA	103483225	103486840	+	102173477	FAM69B	103537746	103545952	+	50906	upstream
NC_030819.1	XR_001296350.2	102188230	LOC102188230	Annotated_lncRNA	55233424	55244174	-	102187958	POMP	55244216	55255720	+	42	upstream
NC_030819.1	XR_001296350.2	102188230	LOC102188230	Annotated_lncRNA	55233424	55244174	-	102187500	SLC46A3	55265766	55284495	-	21592	downstream
NC_030819.1	XR_001296350.2	102188230	LOC102188230	Annotated_lncRNA	55233424	55244174	-	102188510	MTUS2	55325809	55710530	+	81635	upstream
NC_030819.1	XR_001918946.1	108637302	LOC108637302	Annotated_lncRNA	63456453	63457287	+	102171617	FREM2	63220510	63376328	+	80124	downstream
NC_030819.1	XR_001918946.1	108637302	LOC108637302	Annotated_lncRNA	63456453	63457287	+	102171164	STOML3	63386055	63412017	-	44435	upstream
NC_030819.1	XR_001918946.1	108637302	LOC108637302	Annotated_lncRNA	63456453	63457287	+	102185191	PROSER1	63418003	63445804	-	10648	upstream
NC_030819.1	XR_001918946.1	108637302	LOC108637302	Annotated_lncRNA	63456453	63457287	+	102170882	NHLRC3	63446095	63454753	+	1699	downstream
NC_030819.1	XR_001918955.1	102188416	LOC102188416	Annotated_lncRNA	67114558	67120786	+	108637304	LOC108637304	67024239	67070816	-	43759	upstream
NC_030819.1	XR_001918955.1	102188416	LOC102188416	Annotated_lncRNA	67114558	67120786	+	102187873	KCNRG	67128485	67135129	-	7699	downstream
NC_030819.1	XR_001918955.1	102188416	LOC102188416	Annotated_lncRNA	67114558	67120786	+	102187603	TRIM13	67135208	67147393	-	14422	downstream
NC_030819.1	XR_001918955.1	102188416	LOC102188416	Annotated_lncRNA	67114558	67120786	+	102182141	SPRYD7	67178166	67196600	+	57380	upstream
NC_030819.1	TCONS_00092243	XLOC_052837	XLOC_052837	Novel_lncRNA	71897527	71923183	+	102178181	TSC22D1	71744971	71867246	+	30280	downstream
NC_030820.1	TCONS_00095357	XLOC_054706	XLOC_054706	Novel_lncRNA	25674831	25716255	+	102172168	GPR158	25324210	25626492	+	48338	downstream
NC_030820.1	TCONS_00097411	XLOC_055828	XLOC_055828	Novel_lncRNA	72217871	72219589	+	102184074	JPH2	72124252	72197326	-	20544	upstream
NC_030820.1	TCONS_00097411	XLOC_055828	XLOC_055828	Novel_lncRNA	72217871	72219589	+	102168744	OSER1	72206418	72216374	-	1496	upstream
NC_030820.1	TCONS_00097411	XLOC_055828	XLOC_055828	Novel_lncRNA	72217871	72219589	+	102169197	GDAP1L1	72247183	72271786	+	27594	upstream
NC_030820.1	TCONS_00097411	XLOC_055828	XLOC_055828	Novel_lncRNA	72217871	72219589	+	102169491	FITM2	72278942	72284990	-	59353	downstream
NC_030820.1	TCONS_00097411	XLOC_055828	XLOC_055828	Novel_lncRNA	72217871	72219589	+	102169773	R3HDML	72303940	72313414	+	84351	upstream
NC_030821.1	XR_310548.3	102191062	LOC102191062	Annotated_lncRNA	8885523	8887715	-	102172557	TMEM55A	8780216	8852553	-	32969	upstream
NC_030821.1	XR_310548.3	102191062	LOC102191062	Annotated_lncRNA	8885523	8887715	-	102190532	OTUD6B	8887881	8906907	+	166	upstream
NC_030821.1	XR_310548.3	102191062	LOC102191062	Annotated_lncRNA	8885523	8887715	-	108637511	LOC108637511	8897398	8899736	+	9683	upstream
NC_030821.1	XR_310548.3	102191062	LOC102191062	Annotated_lncRNA	8885523	8887715	-	102190802	LRRC69	8913490	8989515	+	25775	upstream
NC_030821.1	TCONS_00101498	XLOC_058214	XLOC_058214	Novel_lncRNA	15856749	15857786	+	102180951	LAPTM4B	15788487	15854656	+	2092	downstream
NC_030821.1	TCONS_00101498	XLOC_058214	XLOC_058214	Novel_lncRNA	15856749	15857786	+	102180513	MATN2	15872115	16041603	+	14329	upstream
NC_030821.1	TCONS_00102625	XLOC_058890	XLOC_058890	Novel_lncRNA	60670998	60702582	+	102185934	FAM150A	60601615	60614589	+	56408	downstream
NC_030821.1	XR_001919150.1	102177353	LOC102177353	Annotated_lncRNA	62266150	62276620	-	102177541	EFCAB1	62210266	62219602	+	46547	downstream
NC_030821.1	XR_001919160.1	108637533	LOC108637533	Annotated_lncRNA	74933221	74972009	-	102191817	ZFAT	74711405	74872285	-	60935	upstream
NC_030823.1	TCONS_00115440	XLOC_066297	XLOC_066297	Novel_lncRNA	20975991	21182624	-	102177909	LYPLAL1	21182695	21213498	+	71	upstream
NC_030823.1	TCONS_00116314	XLOC_066756	XLOC_066756	Novel_lncRNA	42542832	42544151	-	102175146	SPSB1	42602137	42672843	-	57986	downstream
NC_030825.1	XR_310675.3	102173492	LOC102173492	Annotated_lncRNA	22110173	22119351	-	102182248	C18H16orf87	22119395	22154779	+	44	upstream
NC_030825.1	XR_310675.3	102173492	LOC102173492	Annotated_lncRNA	22110173	22119351	-	102181980	MYLK3	22188696	22250039	+	69345	upstream
NC_030825.1	XR_001919591.1	108638116	LOC108638116	Annotated_lncRNA	55578170	55579028	-	102171644	SLC8A2	55438404	55478684	-	99485	upstream
NC_030825.1	XR_001919591.1	108638116	LOC108638116	Annotated_lncRNA	55578170	55579028	-	102171910	KPTN	55481580	55490358	-	87811	upstream
NC_030825.1	XR_001919591.1	108638116	LOC108638116	Annotated_lncRNA	55578170	55579028	-	102172186	NAPA	55494059	55520237	-	57932	upstream
NC_030825.1	XR_001919591.1	108638116	LOC108638116	Annotated_lncRNA	55578170	55579028	-	102172477	ZNF541	55525662	55541152	-	37017	upstream
NC_030825.1	XR_001919591.1	108638116	LOC108638116	Annotated_lncRNA	55578170	55579028	-	102172752	GLTSCR1	55579296	55654043	+	268	upstream
NC_030825.1	XR_001919591.1	108638116	LOC108638116	Annotated_lncRNA	55578170	55579028	-	102173032	EHD2	55659353	55677990	+	80325	upstream
NC_030826.1	TCONS_00135745	XLOC_077527	XLOC_077527	Novel_lncRNA	25462746	25467113	-	102183362	WSCD1	25467248	25511961	-	135	downstream
NC_030826.1	TCONS_00137244	XLOC_078270	XLOC_078270	Novel_lncRNA	42894248	42894838	-	102173121	BRCA1	42742612	42809204	-	85050	upstream
NC_030826.1	TCONS_00137244	XLOC_078270	XLOC_078270	Novel_lncRNA	42894248	42894838	-	102173601	NBR1	42810591	42838738	+	55509	downstream
NC_030826.1	TCONS_00137244	XLOC_078270	XLOC_078270	Novel_lncRNA	42894248	42894838	-	102174426	TMEM106A	42838875	42851214	+	43033	downstream
NC_030826.1	TCONS_00137244	XLOC_078270	XLOC_078270	Novel_lncRNA	42894248	42894838	-	102175055	LOC102175055	42848639	42852528	-	41719	upstream
NC_030826.1	TCONS_00137244	XLOC_078270	XLOC_078270	Novel_lncRNA	42894248	42894838	-	102175328	ARL4D	42981963	42983912	+	87125	upstream
NC_030826.1	TCONS_00138068	XLOC_078680	XLOC_078680	Novel_lncRNA	53968179	54003633	-	102181234	2024-09-09	53705332	53886033	-	82145	upstream
NC_030826.1	TCONS_00138068	XLOC_078680	XLOC_078680	Novel_lncRNA	53968179	54003633	-	102181990	SEC14L1	53917454	53966782	-	1396	upstream
NC_030826.1	TCONS_00134234	XLOC_076708	XLOC_076708	Novel_lncRNA	56841869	56855558	+	106503293	SDK2	56931221	57203844	+	75663	upstream
NC_030827.1	TCONS_00140577	XLOC_080219	XLOC_080219	Novel_lncRNA	8207320	8228890	-	102172937	BTF3	8142164	8149131	-	58256	upstream
NC_030827.1	TCONS_00140577	XLOC_080219	XLOC_080219	Novel_lncRNA	8207320	8228890	-	108638419	FOXD1	8198293	8201664	+	5655	downstream
NC_030827.1	TCONS_00141200	XLOC_080570	XLOC_080570	Novel_lncRNA	24586985	24600229	-	102185608	SNX18	24609383	24639758	-	9154	downstream
NC_030827.1	TCONS_00141200	XLOC_080570	XLOC_080570	Novel_lncRNA	24586985	24600229	-	102169421	HSPB3	24689780	24700033	-	89551	downstream
NC_030827.1	XR_001296967.2	106503313	LOC106503313	Annotated_lncRNA	31276276	31276867	-	102174599	NNT	31125838	31219781	-	56494	upstream
NC_030827.1	XR_001296967.2	106503313	LOC106503313	Annotated_lncRNA	31276276	31276867	-	102175247	PAIP1	31241739	31271587	+	4835	downstream
NC_030827.1	XR_001296967.2	106503313	LOC106503313	Annotated_lncRNA	31276276	31276867	-	102175523	C20H5orf34	31276968	31309397	+	101	upstream
NC_030827.1	XR_001296967.2	106503313	LOC106503313	Annotated_lncRNA	31276276	31276867	-	102175806	TMEM267	31310936	31331422	+	34069	upstream
NC_030827.1	XR_001296967.2	106503313	LOC106503313	Annotated_lncRNA	31276276	31276867	-	102176270	CCL28	31349801	31365880	+	72934	upstream
NC_030828.1	XR_310897.2	102177005	LOC102177005	Annotated_lncRNA	22323434	22327307	+	102176273	CPEB1	22137132	22247025	-	76408	upstream
NC_030828.1	XR_310897.2	102177005	LOC102177005	Annotated_lncRNA	22323434	22327307	+	102176733	AP3B2	22257455	22294299	-	29134	upstream
NC_030828.1	XR_310897.2	102177005	LOC102177005	Annotated_lncRNA	22323434	22327307	+	102177380	FSD2	22328654	22366319	-	1347	downstream
NC_030828.1	XR_310897.2	102177005	LOC102177005	Annotated_lncRNA	22323434	22327307	+	102177840	WHAMM	22374012	22392859	+	46705	upstream
NC_030828.1	XR_310897.2	102177005	LOC102177005	Annotated_lncRNA	22323434	22327307	+	102178113	HOMER2	22406796	22532973	-	79489	downstream
NC_030828.1	TCONS_00142883	XLOC_081818	XLOC_081818	Novel_lncRNA	22861151	22865668	+	102184573	LOC102184573	22654944	22773169	-	87981	upstream
NC_030828.1	TCONS_00142883	XLOC_081818	XLOC_081818	Novel_lncRNA	22861151	22865668	+	108638455	LOC108638455	22816978	22829042	-	32108	upstream
NC_030828.1	TCONS_00142883	XLOC_081818	XLOC_081818	Novel_lncRNA	22861151	22865668	+	108638538	LOC108638538	22853360	22858753	+	2397	downstream
NC_030828.1	TCONS_00142883	XLOC_081818	XLOC_081818	Novel_lncRNA	22861151	22865668	+	108638471	LOC108638471	22879565	22880445	+	13897	upstream
NC_030828.1	TCONS_00146560	XLOC_083820	XLOC_083820	Novel_lncRNA	36079749	36120037	-	102178309	NOVA1	36159957	36332137	-	39920	downstream
NC_030829.1	XR_001919992.1	108638626	LOC108638626	Annotated_lncRNA	59149679	59153707	+	102168217	CNBP	59012877	59071016	-	78662	upstream
NC_030829.1	XR_001919992.1	108638626	LOC108638626	Annotated_lncRNA	59149679	59153707	+	102174707	COPG1	59071572	59089993	+	59685	downstream
NC_030829.1	XR_001919992.1	108638626	LOC108638626	Annotated_lncRNA	59149679	59153707	+	102174985	HMCES	59090823	59105442	+	44236	downstream
NC_030829.1	XR_001919992.1	108638626	LOC108638626	Annotated_lncRNA	59149679	59153707	+	102168869	RAB7A	59104355	59149578	-	100	upstream
NC_030829.1	XR_001919992.1	108638626	LOC108638626	Annotated_lncRNA	59149679	59153707	+	102175536	RPN1	59192233	59204302	+	38526	upstream
NC_030829.1	XR_001917006.1	108633355	LOC108633355	Annotated_lncRNA	59400621	59404786	-	106503460	EEFSEC	59285822	59398806	-	1814	upstream
NC_030829.1	XR_001917006.1	108633355	LOC108633355	Annotated_lncRNA	59400621	59404786	-	102169344	RUVBL1	59404935	59435886	+	149	upstream
NC_030829.1	XR_001917006.1	108633355	LOC108633355	Annotated_lncRNA	59400621	59404786	-	108638599	LOC108638599	59438738	59441913	-	33952	downstream
NC_030829.1	XR_001917006.1	108633355	LOC108633355	Annotated_lncRNA	59400621	59404786	-	102175814	SEC61A1	59441212	59454848	-	36426	downstream
NC_030829.1	XR_001917006.1	108633355	LOC108633355	Annotated_lncRNA	59400621	59404786	-	102169812	KBTBD12	59474627	59531476	-	69841	downstream
NC_030829.1	XR_001297156.2	106503466	LOC106503466	Annotated_lncRNA	60178180	60180550	-	102178022	UROC1	60068877	60095342	+	82837	downstream
NC_030829.1	XR_001297156.2	106503466	LOC106503466	Annotated_lncRNA	60178180	60180550	-	102178578	ZXDC	60101387	60125092	+	53087	downstream
NC_030829.1	XR_001297156.2	106503466	LOC106503466	Annotated_lncRNA	60178180	60180550	-	102178864	SLC41A3	60124512	60149314	-	28865	upstream
NC_030829.1	XR_001297156.2	106503466	LOC106503466	Annotated_lncRNA	60178180	60180550	-	102179144	ALDH1L1	60149957	60174419	-	3760	upstream
NC_030829.1	XR_001297156.2	106503466	LOC106503466	Annotated_lncRNA	60178180	60180550	-	102179715	KLF15	60211118	60280020	+	30568	upstream
NC_030830.1	TCONS_00153757	XLOC_087684	XLOC_087684	Novel_lncRNA	19890648	19893481	+	102174449	TRIM27	19852466	19867227	-	23435	upstream
NC_030830.1	TCONS_00153757	XLOC_087684	XLOC_087684	Novel_lncRNA	19890648	19893481	+	102170284	ZNF311	19903669	19917717	-	10188	downstream
NC_030830.1	TCONS_00153757	XLOC_087684	XLOC_087684	Novel_lncRNA	19890648	19893481	+	102174177	LOC102174177	19946785	19947812	-	53304	downstream
NC_030830.1	TCONS_00153757	XLOC_087684	XLOC_087684	Novel_lncRNA	19890648	19893481	+	102173901	LOC102173901	19963354	19964670	-	69873	downstream
NC_030830.1	TCONS_00153757	XLOC_087684	XLOC_087684	Novel_lncRNA	19890648	19893481	+	102173621	LOC102173621	19969781	19970720	-	76300	downstream
NC_030830.1	TCONS_00154487	XLOC_088111	XLOC_088111	Novel_lncRNA	31078029	31079163	+	100861007	CDC5L	30940872	30985914	-	92114	upstream
NC_030830.1	TCONS_00154487	XLOC_088111	XLOC_088111	Novel_lncRNA	31078029	31079163	+	102182740	SPATS1	30990935	31012898	-	65130	upstream
NC_030830.1	TCONS_00154487	XLOC_088111	XLOC_088111	Novel_lncRNA	31078029	31079163	+	102182456	AARS2	31039650	31050685	+	27343	downstream
NC_030830.1	TCONS_00154487	XLOC_088111	XLOC_088111	Novel_lncRNA	31078029	31079163	+	102180901	TCTE1	31061620	31068703	+	9325	downstream
NC_030830.1	TCONS_00154487	XLOC_088111	XLOC_088111	Novel_lncRNA	31078029	31079163	+	102182179	TMEM151B	31069278	31076409	-	1619	upstream
NC_030830.1	TCONS_00154487	XLOC_088111	XLOC_088111	Novel_lncRNA	31078029	31079163	+	102181909	NFKBIE	31080920	31088539	+	1757	upstream
NC_030830.1	TCONS_00154487	XLOC_088111	XLOC_088111	Novel_lncRNA	31078029	31079163	+	102181637	SLC35B2	31089372	31093117	+	10209	upstream
NC_030830.1	TCONS_00154487	XLOC_088111	XLOC_088111	Novel_lncRNA	31078029	31079163	+	100861006	HSP90AB1	31094596	31100346	-	15433	downstream
NC_030830.1	TCONS_00154487	XLOC_088111	XLOC_088111	Novel_lncRNA	31078029	31079163	+	100861005	SLC29A1	31111121	31120690	-	31958	downstream
NC_030830.1	TCONS_00154487	XLOC_088111	XLOC_088111	Novel_lncRNA	31078029	31079163	+	108633440	LOC108633440	31124551	31125855	-	45388	downstream
NC_030830.1	TCONS_00154487	XLOC_088111	XLOC_088111	Novel_lncRNA	31078029	31079163	+	102181345	CAPN11	31146010	31158460	-	66847	downstream
NC_030830.1	TCONS_00154487	XLOC_088111	XLOC_088111	Novel_lncRNA	31078029	31079163	+	100861329	TMEM63B	31167306	31193629	-	88143	downstream
NC_030830.1	TCONS_00155083	XLOC_088448	XLOC_088448	Novel_lncRNA	41834756	41846661	+	102179820	KLHL31	41812012	41833032	-	1723	upstream
NC_030830.1	TCONS_00155083	XLOC_088448	XLOC_088448	Novel_lncRNA	41834756	41846661	+	102179527	LRRC1	41937469	42071380	+	90808	upstream
NC_030830.1	XR_001917099.1	102182078	LOC102182078	Annotated_lncRNA	45527792	45535870	+	106503471	DST	44921428	45451779	-	76014	upstream
NC_030830.1	XR_001917099.1	102182078	LOC102182078	Annotated_lncRNA	45527792	45535870	+	102182356	BEND6	45451655	45512894	+	14897	downstream
NC_030830.1	XR_001917099.1	102182078	LOC102182078	Annotated_lncRNA	45527792	45535870	+	102178405	ZNF451	45557894	45655022	+	22024	upstream
NC_030831.1	TCONS_00157892	XLOC_090104	XLOC_090104	Novel_lncRNA	9607357	9609037	+	102169063	DSEL	9591760	9603206	+	4150	downstream
NC_030831.1	TCONS_00159009	XLOC_090803	XLOC_090803	Novel_lncRNA	48391144	48394976	+	102183196	CTIF	48425946	48753607	+	30970	upstream
NC_030831.1	TCONS_00159228	XLOC_090902	XLOC_090902	Novel_lncRNA	57057633	57059248	+	102172401	FECH	56990703	57026954	-	30678	upstream
NC_030831.1	TCONS_00159228	XLOC_090902	XLOC_090902	Novel_lncRNA	57057633	57059248	+	102172678	NARS	57041850	57057552	-	129	upstream
NC_030831.1	TCONS_00159228	XLOC_090902	XLOC_090902	Novel_lncRNA	57057633	57059248	+	102169720	ATP8B1	57074081	57184730	-	14833	downstream
NC_030832.1	XR_311067.3	102186545	LOC102186545	Annotated_lncRNA	2201108	2202876	+	102189536	LOC102189536	2106675	2109262	-	91845	upstream
NC_030832.1	XR_311067.3	102186545	LOC102186545	Annotated_lncRNA	2201108	2202876	+	108633841	LOC108633841	2120056	2122046	-	79061	upstream
NC_030832.1	XR_311067.3	102186545	LOC102186545	Annotated_lncRNA	2201108	2202876	+	108633876	LOC108633876	2131374	2135069	-	66038	upstream
NC_030832.1	XR_311067.3	102186545	LOC102186545	Annotated_lncRNA	2201108	2202876	+	108633241	LOC108633241	2144148	2155565	+	45542	downstream
NC_030832.1	XR_311067.3	102186545	LOC102186545	Annotated_lncRNA	2201108	2202876	+	102175078	PRSS33	2161352	2164738	+	36369	downstream
NC_030832.1	XR_311067.3	102186545	LOC102186545	Annotated_lncRNA	2201108	2202876	+	102175351	TCEB2	2170431	2174774	+	26333	downstream
NC_030832.1	XR_311067.3	102186545	LOC102186545	Annotated_lncRNA	2201108	2202876	+	102185967	SRRM2	2174774	2192889	-	8219	upstream
NC_030832.1	XR_311067.3	102186545	LOC102186545	Annotated_lncRNA	2201108	2202876	+	102186924	FLYWCH2	2207913	2214316	+	5037	upstream
NC_030832.1	XR_311067.3	102186545	LOC102186545	Annotated_lncRNA	2201108	2202876	+	102175639	FLYWCH1	2222494	2250512	+	19618	upstream
NC_030832.1	XR_311067.3	102186545	LOC102186545	Annotated_lncRNA	2201108	2202876	+	102175918	KREMEN2	2256564	2261219	+	53688	upstream
NC_030832.1	XR_311067.3	102186545	LOC102186545	Annotated_lncRNA	2201108	2202876	+	102176188	PAQR4	2262349	2265824	+	59473	upstream
NC_030832.1	XR_311067.3	102186545	LOC102186545	Annotated_lncRNA	2201108	2202876	+	102176487	PKMYT1	2265813	2275782	-	62937	downstream
NC_030832.1	XR_311067.3	102186545	LOC102186545	Annotated_lncRNA	2201108	2202876	+	108633926	LOC108633926	2288548	2291438	+	85672	upstream
NC_030832.1	XR_311067.3	102186545	LOC102186545	Annotated_lncRNA	2201108	2202876	+	102176755	LOC102176755	2291193	2300709	+	88317	upstream
NC_030832.1	XR_001297268.2	106503588	LOC106503588	Annotated_lncRNA	36333878	36340500	+	102185974	COL26A1	36129627	36297264	-	36613	upstream
NC_030832.1	XR_001297268.2	106503588	LOC106503588	Annotated_lncRNA	36333878	36340500	+	102177299	IFT22	36324665	36329398	+	4479	downstream
NC_030832.1	XR_001297268.2	106503588	LOC106503588	Annotated_lncRNA	36333878	36340500	+	100861340	FIS1	36369682	36373330	+	29182	upstream
NC_030832.1	XR_001297268.2	106503588	LOC106503588	Annotated_lncRNA	36333878	36340500	+	102178033	CLDN15	36373628	36380450	+	33128	upstream
NC_030832.1	XR_001297268.2	106503588	LOC106503588	Annotated_lncRNA	36333878	36340500	+	102178592	ZNHIT1	36385060	36391660	-	44560	downstream
NC_030832.1	XR_001297268.2	106503588	LOC106503588	Annotated_lncRNA	36333878	36340500	+	100861039	PLOD3	36391763	36400126	+	51263	upstream
NC_030832.1	XR_001297268.2	106503588	LOC106503588	Annotated_lncRNA	36333878	36340500	+	108633223	LOC108633223	36417165	36420652	+	76665	upstream
NC_030832.1	XR_001297268.2	106503588	LOC106503588	Annotated_lncRNA	36333878	36340500	+	102170308	NAT16	36422174	36444567	+	81674	upstream
NC_030832.1	XR_001917241.1	102188463	GNB2	Annotated_lncRNA	36781993	36787231	-	102187644	EPHB4	36685690	36702321	+	79671	downstream
NC_030832.1	XR_001917241.1	102188463	GNB2	Annotated_lncRNA	36781993	36787231	-	102187913	ZAN	36701706	36740195	-	41797	upstream
NC_030832.1	XR_001917241.1	102188463	GNB2	Annotated_lncRNA	36781993	36787231	-	102180175	EPO	36746986	36749315	-	32677	upstream
NC_030832.1	XR_001917241.1	102188463	GNB2	Annotated_lncRNA	36781993	36787231	-	108633862	LOC108633862	36758542	36767249	+	14743	downstream
NC_030832.1	XR_001917241.1	102188463	GNB2	Annotated_lncRNA	36781993	36787231	-	102180446	POP7	36757872	36766626	-	15366	upstream
NC_030832.1	XR_001917241.1	102188463	GNB2	Annotated_lncRNA	36781993	36787231	-	102188188	GIGYF1	36772946	36781679	+	313	downstream
NC_030832.1	XR_001917241.1	102188463	GNB2	Annotated_lncRNA	36781993	36787231	-	102188733	ACTL6B	36795534	36805520	+	8303	upstream
NC_030832.1	XR_001917241.1	102188463	GNB2	Annotated_lncRNA	36781993	36787231	-	102189002	TFR2	36805616	36818508	+	18385	upstream
NC_030832.1	XR_001917241.1	102188463	GNB2	Annotated_lncRNA	36781993	36787231	-	102189271	MOSPD3	36822623	36825388	-	35392	downstream
NC_030832.1	XR_001917241.1	102188463	GNB2	Annotated_lncRNA	36781993	36787231	-	102181355	PCOLCE	36826634	36832054	-	39403	downstream
NC_030832.1	XR_001917241.1	102188463	GNB2	Annotated_lncRNA	36781993	36787231	-	102189542	FBXO24	36837054	36843952	-	49823	downstream
NC_030832.1	XR_001917241.1	102188463	GNB2	Annotated_lncRNA	36781993	36787231	-	102173933	LRCH4	36844110	36854944	+	56879	upstream
NC_030832.1	XR_001917241.1	102188463	GNB2	Annotated_lncRNA	36781993	36787231	-	102173656	SAP25	36854988	36856976	+	67757	upstream
NC_030832.1	XR_001917241.1	102188463	GNB2	Annotated_lncRNA	36781993	36787231	-	102181646	AGFG2	36864028	36884787	-	76797	downstream
NC_030833.1	TCONS_00167610	XLOC_095363	XLOC_095363	Novel_lncRNA	37960148	37969563	+	102172963	BTAF1	37842422	37928733	-	31414	upstream
NC_030833.1	TCONS_00167610	XLOC_095363	XLOC_095363	Novel_lncRNA	37960148	37969563	+	108634013	FGFBP3	37944211	37945020	+	15127	downstream
NC_030833.1	TCONS_00167610	XLOC_095363	XLOC_095363	Novel_lncRNA	37960148	37969563	+	102183204	TNKS2	37969577	38032938	-	14	downstream
NC_030833.1	XR_311111.3	102185707	LOC102185707	Annotated_lncRNA	42024528	42030980	-	102185891	PTEN	41886853	41988776	-	36100	upstream
NC_030833.1	XR_311111.3	102185707	LOC102185707	Annotated_lncRNA	42024528	42030980	-	102185426	ATAD1	42031015	42070410	+	35	upstream
NC_030833.1	XR_311111.3	102185707	LOC102185707	Annotated_lncRNA	42024528	42030980	-	102187555	PAPSS2	42077487	42179191	-	46507	downstream
NC_030833.1	TCONS_00167939	XLOC_095640	XLOC_095640	Novel_lncRNA	42752877	42753781	+	102184583	SGMS1	42411236	42742077	+	10799	downstream
NC_030833.1	TCONS_00167939	XLOC_095640	XLOC_095640	Novel_lncRNA	42752877	42753781	+	102183481	LOC102183481	42760052	42864155	+	6271	upstream
NC_030834.1	XR_001917375.1	108634098	LOC108634098	Annotated_lncRNA	10020574	10022505	+	102185337	ZMAT4	9653381	9969175	+	51398	downstream
NC_030834.1	XR_001297374.2	106503675	LOC106503675	Annotated_lncRNA	19255412	19274888	-	100861094	DCTN6	19277402	19299653	-	2514	downstream
NC_030834.1	XR_001297374.2	106503675	LOC106503675	Annotated_lncRNA	19255412	19274888	-	102178037	MBOAT4	19304440	19313760	+	29552	upstream
NC_030834.1	XR_001297374.2	106503675	LOC106503675	Annotated_lncRNA	19255412	19274888	-	100861093	LEPROTL1	19327888	19339925	-	53000	downstream
NC_030834.1	XR_001297374.2	106503675	LOC106503675	Annotated_lncRNA	19255412	19274888	-	102177772	SARAF	19346117	19368887	+	71229	upstream
NC_030834.1	TCONS_00171222	XLOC_097792	XLOC_097792	Novel_lncRNA	31282587	31283444	+	102187739	RWDD4	31173310	31182956	+	99630	downstream
NC_030834.1	TCONS_00171222	XLOC_097792	XLOC_097792	Novel_lncRNA	31282587	31283444	+	102187455	ING2	31242716	31248773	-	33813	upstream
NC_030834.1	TCONS_00171222	XLOC_097792	XLOC_097792	Novel_lncRNA	31282587	31283444	+	102187189	CDKN2AIP	31278808	31282374	-	220	upstream
NC_030834.1	TCONS_00171222	XLOC_097792	XLOC_097792	Novel_lncRNA	31282587	31283444	+	102186657	LOC102186657	31380929	31381659	+	97485	upstream
NC_030834.1	TCONS_00171222	XLOC_097792	XLOC_097792	Novel_lncRNA	31282587	31283444	+	102186369	LOC102186369	31383095	31383768	+	99651	upstream
NC_030836.1	TCONS_00177576	XLOC_101345	XLOC_101345	Novel_lncRNA	44031830	44034305	+	102172128	CDC42EP2	43942205	43948240	+	83589	downstream
NC_030836.1	TCONS_00177576	XLOC_101345	XLOC_101345	Novel_lncRNA	44031830	44034305	+	100860754	DPF2	43957574	43969494	+	62589	downstream
NC_030836.1	TCONS_00177576	XLOC_101345	XLOC_101345	Novel_lncRNA	44031830	44034305	+	102191216	TIGD3	43973473	43976393	+	55436	downstream
NC_030836.1	TCONS_00177576	XLOC_101345	XLOC_101345	Novel_lncRNA	44031830	44034305	+	102191501	SLC25A45	43987365	43993350	-	38479	upstream
NC_030836.1	TCONS_00177576	XLOC_101345	XLOC_101345	Novel_lncRNA	44031830	44034305	+	100861121	FRMD8	44000065	44021394	+	10435	downstream
NC_030836.1	TCONS_00177576	XLOC_101345	XLOC_101345	Novel_lncRNA	44031830	44034305	+	102168983	SCYL1	44121686	44132769	+	87381	upstream
NC_030836.1	TCONS_00177576	XLOC_101345	XLOC_101345	Novel_lncRNA	44031830	44034305	+	102172418	LTBP3	44131693	44152416	-	97388	downstream
NW_017189516.1	XR_001297518.2	106503821	LOC106503821	Annotated_lncRNA	3438056	3438981	-	102185725	PGK1	3412367	3435029	+	3026	downstream
NW_017189516.1	XR_001297518.2	106503821	LOC106503821	Annotated_lncRNA	3438056	3438981	-	102185255	TAF9B	3439480	3448246	-	499	downstream
NW_017189516.1	TCONS_00183080	XLOC_104774	XLOC_104774	Novel_lncRNA	14597097	14597379	-	102184795	MAGED1	14646762	14730609	-	49383	downstream
NW_017189516.1	TCONS_00180865	XLOC_103165	XLOC_103165	Novel_lncRNA	14597106	14597371	+	102184795	MAGED1	14646762	14730609	-	49391	downstream
NW_017189516.1	TCONS_00183074	XLOC_104774	XLOC_104774	Novel_lncRNA	14577047	14597369	-	102184795	MAGED1	14646762	14730609	-	49393	downstream
NW_017189517.1	TCONS_00186290	XLOC_106915	XLOC_106915	Novel_lncRNA	20115237	20119742	-	108634478	LOC108634478	20045288	20045648	-	69588	upstream
NW_017189517.1	TCONS_00186290	XLOC_106915	XLOC_106915	Novel_lncRNA	20115237	20119742	-	102190943	CT55	20056747	20069500	+	45736	downstream
NW_017189517.1	TCONS_00186290	XLOC_106915	XLOC_106915	Novel_lncRNA	20115237	20119742	-	102185270	LOC102185270	20111809	20113037	+	2199	downstream
NW_017189517.1	TCONS_00186290	XLOC_106915	XLOC_106915	Novel_lncRNA	20115237	20119742	-	108634460	FAM127A	20144298	20145707	+	24556	upstream
NW_017189517.1	TCONS_00186290	XLOC_106915	XLOC_106915	Novel_lncRNA	20115237	20119742	-	108634461	LOC108634461	20154896	20156142	-	35154	downstream
NW_017189517.1	TCONS_00186290	XLOC_106915	XLOC_106915	Novel_lncRNA	20115237	20119742	-	102170678	FHL1	20172172	20179809	-	52430	downstream
NW_017189517.1	XR_001917613.1	108634458	LOC108634458	Annotated_lncRNA	35096899	35252354	+	102176947	COL4A5	34841051	35095681	-	1217	upstream
NW_017189630.1	TCONS_00188635	102191503	MAMLD1	Novel_lncRNA	140924	179772	-	102191503	MAMLD1	25173	142790	+	445	downstream
NW_017189630.1	TCONS_00188635	102191503	MAMLD1	Novel_lncRNA	140924	179772	-	102191778	MTM1	198185	288574	+	18413	upstream
NW_017189737.1	TCONS_00189203	XLOC_108851	XLOC_108851	Novel_lncRNA	23889	27401	+	108634654	LOC108634654	1791	4363	+	19525	downstream
NW_017189737.1	TCONS_00189203	XLOC_108851	XLOC_108851	Novel_lncRNA	23889	27401	+	108634655	LOC108634655	33034	33577	-	5633	downstream
NW_017189737.1	TCONS_00189226	XLOC_108852	XLOC_108852	Novel_lncRNA	22478	32977	-	108634654	LOC108634654	1791	4363	+	18114	downstream
NW_017189737.1	TCONS_00189226	XLOC_108852	XLOC_108852	Novel_lncRNA	22478	32977	-	108634655	LOC108634655	33034	33577	-	57	downstream
NW_017189852.1	TCONS_00189974	XLOC_109279	XLOC_109279	Novel_lncRNA	158922	171352	-	102177509	PORCN	74464	85179	+	73742	downstream
NW_017189852.1	TCONS_00189974	XLOC_109279	XLOC_109279	Novel_lncRNA	158922	171352	-	102177226	EBP	86297	90153	+	68768	downstream
NW_017189852.1	TCONS_00189974	XLOC_109279	XLOC_109279	Novel_lncRNA	158922	171352	-	102184133	TBC1D25	92997	105822	+	53099	downstream
NW_017189852.1	TCONS_00189974	XLOC_109279	XLOC_109279	Novel_lncRNA	158922	171352	-	102176209	RBM3	117490	121346	+	37575	downstream
NW_017189852.1	TCONS_00189974	XLOC_109279	XLOC_109279	Novel_lncRNA	158922	171352	-	102175379	WDR13	133569	140386	+	18535	downstream
NW_017189852.1	TCONS_00189974	XLOC_109279	XLOC_109279	Novel_lncRNA	158922	171352	-	102183859	WAS	183756	195938	+	12404	upstream
NW_017189852.1	TCONS_00189974	XLOC_109279	XLOC_109279	Novel_lncRNA	158922	171352	-	102174919	SUV39H1	200445	213362	+	29093	upstream
NW_017215042.1	TCONS_00194033	XLOC_112122	XLOC_112122	Novel_lncRNA	612	7154	-	108635393	LOC108635393	10498	14166	+	3344	upstream
NW_017215042.1	TCONS_00194006	XLOC_112120	XLOC_112120	Novel_lncRNA	1186	9019	+	108635393	LOC108635393	10498	14166	+	1479	upstream
NW_017215042.1	TCONS_00194038	XLOC_112122	XLOC_112122	Novel_lncRNA	1300	6745	-	108635393	LOC108635393	10498	14166	+	3753	upstream
NW_017215042.1	TCONS_00194037	XLOC_112122	XLOC_112122	Novel_lncRNA	1300	6745	-	108635393	LOC108635393	10498	14166	+	3753	upstream
NW_017215042.1	TCONS_00194010	XLOC_112120	XLOC_112120	Novel_lncRNA	1829	6745	+	108635393	LOC108635393	10498	14166	+	3753	upstream
