# Supplementary material for: Transcriptome analysis revealed the characteristics and functions of long non-coding RNAs in the hypothalamus during sexual maturation in goats
Source: Front Vet Sci. 2024 Jun 12;11:1404681. doi: 10.3389/fvets.2024.1404681 (PMC11210318; doi:10.3389/fvets.2024.1404681)
Supplement: Supplementary file 5 [file Table_4.XLSX]

## Sheet: Sheet1
Table S4. Go enrichment analysis of cis-target genes for DELs
Category	GOID	Description	GeneRatio	BgRatio	pvalue	padj	geneID	geneName	Count
BP	GO:0050790	regulation of catalytic activity	6/154	27/5787	6e-05	0.00834362	102187229/102172668/102177991/102181337/102179899/102190653	PPP1R36/IQGAP1/RASA3/PPP1R2/CNPPD1/APH1A	6
BP	GO:0065009	regulation of molecular function	6/154	27/5787	6e-05	0.00834362	102187229/102172668/102177991/102181337/102179899/102190653	PPP1R36/IQGAP1/RASA3/PPP1R2/CNPPD1/APH1A	6
BP	GO:0051336	regulation of hydrolase activity	4/154	20/5787	0.00167532	0.155246	102187229/102172668/102177991/102181337	PPP1R36/IQGAP1/RASA3/PPP1R2	4
BP	GO:0019220	regulation of phosphate metabolic process	3/154	13/5787	0.00434392	0.241522	102187229/102181337/102179899	PPP1R36/PPP1R2/CNPPD1	3
BP	GO:0051174	regulation of phosphorus metabolic process	3/154	13/5787	0.00434392	0.241522	102187229/102181337/102179899	PPP1R36/PPP1R2/CNPPD1	3
BP	GO:0016311	dephosphorylation	6/154	61/5787	0.00535073	0.247917	102187229/102181337/102179143/102179013/102172557/102185891	PPP1R36/PPP1R2/PTPRN/DUSP11/TMEM55A/PTEN	6
BP	GO:0015031	protein transport	7/154	94/5787	0.0122012	0.378027	102172690/102185924/102168848/XLOC_013893/102176733/102174707/102175814	COPG2/AKAP5/ERP29/XLOC_013893/AP3B2/COPG1/SEC61A1	7
BP	GO:0015833	peptide transport	7/154	94/5787	0.0122012	0.378027	102172690/102185924/102168848/XLOC_013893/102176733/102174707/102175814	COPG2/AKAP5/ERP29/XLOC_013893/AP3B2/COPG1/SEC61A1	7
BP	GO:0045184	establishment of protein localization	7/154	95/5787	0.012886	0.378027	102172690/102185924/102168848/XLOC_013893/102176733/102174707/102175814	COPG2/AKAP5/ERP29/XLOC_013893/AP3B2/COPG1/SEC61A1	7
BP	GO:0042886	amide transport	7/154	96/5787	0.0135981	0.378027	102172690/102185924/102168848/XLOC_013893/102176733/102174707/102175814	COPG2/AKAP5/ERP29/XLOC_013893/AP3B2/COPG1/SEC61A1	7
BP	GO:0006352	DNA-templated transcription, initiation	3/154	20/5787	0.0151106	0.381885	102189590/102174850/102185255	SNAPC5/GTF2A1L/TAF9B	3
BP	GO:0008104	protein localization	7/154	102/5787	0.018475	0.428004	102172690/102185924/102168848/XLOC_013893/102176733/102174707/102175814	COPG2/AKAP5/ERP29/XLOC_013893/AP3B2/COPG1/SEC61A1	7
BP	GO:0006629	lipid metabolic process	8/154	129/5787	0.0211618	0.452536	102182086/102170708/100860801/102189339/102176561/102168524/102172557/102177226	CEPT1/CRYL1/LIPE/GDPD1/HMGCS1/PNPLA4/TMEM55A/EBP	8
BP	GO:0006302	double-strand break repair	2/154	10/5787	0.0275203	0.510044	102172306/102188827	NHEJ1/C4H7orf49	2
BP	GO:0043087	regulation of GTPase activity	2/154	10/5787	0.0275203	0.510044	102172668/102177991	IQGAP1/RASA3	2
BP	GO:0071705	nitrogen compound transport	7/154	113/5787	0.030395	0.528113	102172690/102185924/102168848/XLOC_013893/102176733/102174707/102175814	COPG2/AKAP5/ERP29/XLOC_013893/AP3B2/COPG1/SEC61A1	7
BP	GO:0033036	macromolecule localization	8/154	143/5787	0.0362311	0.592486	102172690/102185924/102168848/XLOC_013893/102169491/102176733/102174707/102175814	COPG2/AKAP5/ERP29/XLOC_013893/FITM2/AP3B2/COPG1/SEC61A1	8
BP	GO:1901615	organic hydroxy compound metabolic process	2/154	13/5787	0.0452854	0.603957	100860801/102177226	LIPE/EBP	2
BP	GO:0071702	organic substance transport	8/154	151/5787	0.04749	0.603957	102172690/102185924/102168848/XLOC_013893/102186769/102176733/102174707/102175814	COPG2/AKAP5/ERP29/XLOC_013893/MPC1/AP3B2/COPG1/SEC61A1	8
BP	GO:0016567	protein ubiquitination	2/154	14/5787	0.0519293	0.603957	102190126/102169639	TMEM129/MIB1	2
BP	GO:0031324	negative regulation of cellular metabolic process	2/154	14/5787	0.0519293	0.603957	102187229/102188827	PPP1R36/C4H7orf49	2
BP	GO:0033013	tetrapyrrole metabolic process	2/154	14/5787	0.0519293	0.603957	100860757/102172401	MMADHC/FECH	2
BP	GO:0003008	system process	3/154	32/5787	0.0522125	0.603957	102178195/102185713/102185432	UTS2/TAS2R60/LOC102185432	3
BP	GO:0032268	regulation of cellular protein metabolic process	2/154	15/5787	0.058896	0.603957	102181337/102179899	PPP1R2/CNPPD1	2
BP	GO:0032446	protein modification by small protein conjugation	2/154	15/5787	0.058896	0.603957	102190126/102169639	TMEM129/MIB1	2
BP	GO:0006886	intracellular protein transport	5/154	80/5787	0.0611407	0.603957	102172690/102185924/XLOC_013893/102176733/102174707	COPG2/AKAP5/XLOC_013893/AP3B2/COPG1	5
BP	GO:0009166	nucleotide catabolic process	2/154	16/5787	0.0661637	0.603957	102172480/102185725	NT5C/PGK1	2
BP	GO:0051246	regulation of protein metabolic process	2/154	16/5787	0.0661637	0.603957	102181337/102179899	PPP1R2/CNPPD1	2
BP	GO:0000413	protein peptidyl-prolyl isomerization	2/154	17/5787	0.0737117	0.603957	102187374/102173689	PPIF/LOC102173689	2
BP	GO:0018208	peptidyl-proline modification	2/154	17/5787	0.0737117	0.603957	102187374/102173689	PPIF/LOC102173689	2
BP	GO:0072522	purine-containing compound biosynthetic process	3/154	38/5787	0.0792554	0.603957	102172194/102173603/102185725	GART/ATP5H/PGK1	3
BP	GO:1901292	nucleoside phosphate catabolic process	2/154	18/5787	0.0815202	0.603957	102172480/102185725	NT5C/PGK1	2
BP	GO:0016192	vesicle-mediated transport	5/154	88/5787	0.0844651	0.603957	102172690/102179221/102174209/102176733/102174707	COPG2/VAMP3/SFT2D1/AP3B2/COPG1	5
BP	GO:0034613	cellular protein localization	5/154	89/5787	0.0876706	0.603957	102172690/102185924/XLOC_013893/102176733/102174707	COPG2/AKAP5/XLOC_013893/AP3B2/COPG1	5
BP	GO:0070727	cellular macromolecule localization	5/154	89/5787	0.0876706	0.603957	102172690/102185924/XLOC_013893/102176733/102174707	COPG2/AKAP5/XLOC_013893/AP3B2/COPG1	5
BP	GO:0032787	monocarboxylic acid metabolic process	2/154	19/5787	0.0895702	0.603957	102170708/102185725	CRYL1/PGK1	2
BP	GO:0034404	nucleobase-containing small molecule biosynthetic process	2/154	19/5787	0.0895702	0.603957	102172480/102185725	NT5C/PGK1	2
BP	GO:0018193	peptidyl-amino acid modification	3/154	41/5787	0.0946488	0.603957	102187374/102173689/102174919	PPIF/LOC102173689/SUV39H1	3
BP	GO:0009892	negative regulation of metabolic process	2/154	20/5787	0.0978435	0.603957	102187229/102188827	PPP1R36/C4H7orf49	2
BP	GO:0051726	regulation of cell cycle	2/154	20/5787	0.0978435	0.603957	102168454/102179899	ZWILCH/CNPPD1	2
BP	GO:0044255	cellular lipid metabolic process	4/154	67/5787	0.102211	0.603957	102182086/102170708/102176561/102172557	CEPT1/CRYL1/HMGCS1/TMEM55A	4
BP	GO:0006754	ATP biosynthetic process	2/154	21/5787	0.106323	0.603957	102173603/102185725	ATP5H/PGK1	2
BP	GO:0009142	nucleoside triphosphate biosynthetic process	2/154	21/5787	0.106323	0.603957	102173603/102185725	ATP5H/PGK1	2
BP	GO:0009145	purine nucleoside triphosphate biosynthetic process	2/154	21/5787	0.106323	0.603957	102173603/102185725	ATP5H/PGK1	2
BP	GO:0009201	ribonucleoside triphosphate biosynthetic process	2/154	21/5787	0.106323	0.603957	102173603/102185725	ATP5H/PGK1	2
BP	GO:0009206	purine ribonucleoside triphosphate biosynthetic process	2/154	21/5787	0.106323	0.603957	102173603/102185725	ATP5H/PGK1	2
BP	GO:0017144	drug metabolic process	3/154	44/5787	0.111162	0.603957	102173603/100860757/102185725	ATP5H/MMADHC/PGK1	3
BP	GO:0046907	intracellular transport	5/154	96/5787	0.111844	0.603957	102172690/102185924/XLOC_013893/102176733/102174707	COPG2/AKAP5/XLOC_013893/AP3B2/COPG1	5
BP	GO:0046434	organophosphate catabolic process	2/154	22/5787	0.114991	0.603957	102172480/102185725	NT5C/PGK1	2
BP	GO:0050909	sensory perception of taste	2/154	22/5787	0.114991	0.603957	102185713/102185432	TAS2R60/LOC102185432	2
BP	GO:0051649	establishment of localization in cell	5/154	97/5787	0.115538	0.603957	102172690/102185924/XLOC_013893/102176733/102174707	COPG2/AKAP5/XLOC_013893/AP3B2/COPG1	5
BP	GO:0048523	negative regulation of cellular process	3/154	46/5787	0.122741	0.603957	102187229/102168454/102188827	PPP1R36/ZWILCH/C4H7orf49	3
BP	GO:0007606	sensory perception of chemical stimulus	2/154	23/5787	0.123833	0.603957	102185713/102185432	TAS2R60/LOC102185432	2
BP	GO:0009124	nucleoside monophosphate biosynthetic process	2/154	23/5787	0.123833	0.603957	102173603/102185725	ATP5H/PGK1	2
BP	GO:0009127	purine nucleoside monophosphate biosynthetic process	2/154	23/5787	0.123833	0.603957	102173603/102185725	ATP5H/PGK1	2
BP	GO:0009156	ribonucleoside monophosphate biosynthetic process	2/154	23/5787	0.123833	0.603957	102173603/102185725	ATP5H/PGK1	2
BP	GO:0009168	purine ribonucleoside monophosphate biosynthetic process	2/154	23/5787	0.123833	0.603957	102173603/102185725	ATP5H/PGK1	2
BP	GO:0007600	sensory perception	2/154	25/5787	0.141976	0.608098	102185713/102185432	TAS2R60/LOC102185432	2
BP	GO:0050877	nervous system process	2/154	25/5787	0.141976	0.608098	102185713/102185432	TAS2R60/LOC102185432	2
BP	GO:0044281	small molecule metabolic process	8/154	194/5787	0.144574	0.608098	102172194/102170708/100860801/102172480/102173603/100860757/102172678/102185725	GART/CRYL1/LIPE/NT5C/ATP5H/MMADHC/NARS/PGK1	8
BP	GO:0072521	purine-containing compound metabolic process	3/154	50/5787	0.147127	0.608098	102172194/102173603/102185725	GART/ATP5H/PGK1	3
BP	GO:0006457	protein folding	2/154	26/5787	0.15125	0.608098	100861006/102175354	HSP90AB1/DNAJB4	2
BP	GO:0055085	transmembrane transport	14/154	389/5787	0.15206	0.608098	102191087/102186277/102175505/102180151/102187528/102172757/102173603/102184005/100861157/102172580/102182350/100750232/102186769/102187500	SLC37A1/SCN8A/MFSD8/LOC102180151/SLC16A11/SLC16A5/ATP5H/SLCO3A1/ABCB6/SLC23A3/GPR155/CLCN1/MPC1/SLC46A3	14
BP	GO:0051186	cofactor metabolic process	3/154	51/5787	0.153456	0.608098	100860757/102172401/102185725	MMADHC/FECH/PGK1	3
BP	GO:0034655	nucleobase-containing compound catabolic process	2/154	27/5787	0.160639	0.608098	102172480/102185725	NT5C/PGK1	2
BP	GO:0048519	negative regulation of biological process	3/154	53/5787	0.166364	0.608098	102187229/102168454/102188827	PPP1R36/ZWILCH/C4H7orf49	3
BP	GO:0070647	protein modification by small protein conjugation or removal	4/154	81/5787	0.168544	0.608098	102180367/102190126/102169639/102179462	USP33/TMEM129/MIB1/USP46	4
BP	GO:0006281	DNA repair	3/154	54/5787	0.172936	0.608098	102181166/102172306/102188827	PMS1/NHEJ1/C4H7orf49	3
BP	GO:0030029	actin filament-based process	2/154	31/5787	0.199119	0.608098	108638457/102183859	LOC108638457/WAS	2
BP	GO:0030036	actin cytoskeleton organization	2/154	31/5787	0.199119	0.608098	108638457/102183859	LOC108638457/WAS	2
BP	GO:0046034	ATP metabolic process	2/154	31/5787	0.199119	0.608098	102173603/102185725	ATP5H/PGK1	2
BP	GO:0051641	cellular localization	5/154	118/5787	0.205125	0.608098	102172690/102185924/XLOC_013893/102176733/102174707	COPG2/AKAP5/XLOC_013893/AP3B2/COPG1	5
BP	GO:0006470	protein dephosphorylation	2/154	32/5787	0.208913	0.608098	102181337/102179143	PPP1R2/PTPRN	2
BP	GO:0009144	purine nucleoside triphosphate metabolic process	2/154	32/5787	0.208913	0.608098	102173603/102185725	ATP5H/PGK1	2
BP	GO:0009199	ribonucleoside triphosphate metabolic process	2/154	32/5787	0.208913	0.608098	102173603/102185725	ATP5H/PGK1	2
BP	GO:0009205	purine ribonucleoside triphosphate metabolic process	2/154	32/5787	0.208913	0.608098	102173603/102185725	ATP5H/PGK1	2
BP	GO:0051260	protein homooligomerization	2/154	32/5787	0.208913	0.608098	102181851/102187873	KCTD8/KCNRG	2
BP	GO:0055086	nucleobase-containing small molecule metabolic process	4/154	89/5787	0.211834	0.608098	102172194/102172480/102173603/102185725	GART/NT5C/ATP5H/PGK1	4
BP	GO:0006974	cellular response to DNA damage stimulus	3/154	60/5787	0.213763	0.608098	102181166/102172306/102188827	PMS1/NHEJ1/C4H7orf49	3
BP	GO:0009123	nucleoside monophosphate metabolic process	2/154	33/5787	0.218755	0.608098	102173603/102185725	ATP5H/PGK1	2
BP	GO:0009126	purine nucleoside monophosphate metabolic process	2/154	33/5787	0.218755	0.608098	102173603/102185725	ATP5H/PGK1	2
BP	GO:0009152	purine ribonucleotide biosynthetic process	2/154	33/5787	0.218755	0.608098	102173603/102185725	ATP5H/PGK1	2
BP	GO:0009161	ribonucleoside monophosphate metabolic process	2/154	33/5787	0.218755	0.608098	102173603/102185725	ATP5H/PGK1	2
BP	GO:0009167	purine ribonucleoside monophosphate metabolic process	2/154	33/5787	0.218755	0.608098	102173603/102185725	ATP5H/PGK1	2
BP	GO:0009260	ribonucleotide biosynthetic process	2/154	33/5787	0.218755	0.608098	102173603/102185725	ATP5H/PGK1	2
BP	GO:0046390	ribose phosphate biosynthetic process	2/154	33/5787	0.218755	0.608098	102173603/102185725	ATP5H/PGK1	2
BP	GO:0006259	DNA metabolic process	5/154	121/5787	0.219495	0.608098	102181166/102182412/102172737/102172306/102188827	PMS1/POLE2/MCMDC2/NHEJ1/C4H7orf49	5
BP	GO:0033554	cellular response to stress	3/154	62/5787	0.227813	0.608098	102181166/102172306/102188827	PMS1/NHEJ1/C4H7orf49	3
BP	GO:0009141	nucleoside triphosphate metabolic process	2/154	34/5787	0.228637	0.608098	102173603/102185725	ATP5H/PGK1	2
BP	GO:0044270	cellular nitrogen compound catabolic process	2/154	34/5787	0.228637	0.608098	102172480/102185725	NT5C/PGK1	2
BP	GO:0046700	heterocycle catabolic process	2/154	34/5787	0.228637	0.608098	102172480/102185725	NT5C/PGK1	2
BP	GO:0006090	pyruvate metabolic process	1/154	10/5787	0.236568	0.608098	102185725	PGK1	1
BP	GO:0006096	glycolytic process	1/154	10/5787	0.236568	0.608098	102185725	PGK1	1
BP	GO:0006165	nucleoside diphosphate phosphorylation	1/154	10/5787	0.236568	0.608098	102185725	PGK1	1
BP	GO:0006757	ATP generation from ADP	1/154	10/5787	0.236568	0.608098	102185725	PGK1	1
BP	GO:0006778	porphyrin-containing compound metabolic process	1/154	10/5787	0.236568	0.608098	102172401	FECH	1
BP	GO:0009132	nucleoside diphosphate metabolic process	1/154	10/5787	0.236568	0.608098	102185725	PGK1	1
BP	GO:0009135	purine nucleoside diphosphate metabolic process	1/154	10/5787	0.236568	0.608098	102185725	PGK1	1
BP	GO:0009179	purine ribonucleoside diphosphate metabolic process	1/154	10/5787	0.236568	0.608098	102185725	PGK1	1
BP	GO:0009185	ribonucleoside diphosphate metabolic process	1/154	10/5787	0.236568	0.608098	102185725	PGK1	1
BP	GO:0015985	energy coupled proton transport, down electrochemical gradient	1/154	10/5787	0.236568	0.608098	102173603	ATP5H	1
BP	GO:0015986	ATP synthesis coupled proton transport	1/154	10/5787	0.236568	0.608098	102173603	ATP5H	1
BP	GO:0042866	pyruvate biosynthetic process	1/154	10/5787	0.236568	0.608098	102185725	PGK1	1
BP	GO:0046031	ADP metabolic process	1/154	10/5787	0.236568	0.608098	102185725	PGK1	1
BP	GO:0046939	nucleotide phosphorylation	1/154	10/5787	0.236568	0.608098	102185725	PGK1	1
BP	GO:0008610	lipid biosynthetic process	2/154	35/5787	0.23855	0.608098	102182086/102176561	CEPT1/HMGCS1	2
BP	GO:0019439	aromatic compound catabolic process	2/154	35/5787	0.23855	0.608098	102172480/102185725	NT5C/PGK1	2
BP	GO:1901361	organic cyclic compound catabolic process	2/154	36/5787	0.248484	0.608098	102172480/102185725	NT5C/PGK1	2
BP	GO:0019637	organophosphate metabolic process	5/154	127/5787	0.249113	0.608098	102182086/102172480/102173603/102172557/102185725	CEPT1/NT5C/ATP5H/TMEM55A/PGK1	5
BP	GO:0006066	alcohol metabolic process	1/154	11/5787	0.256919	0.608098	100860801	LIPE	1
BP	GO:0006261	DNA-dependent DNA replication	1/154	11/5787	0.256919	0.608098	102172737	MCMDC2	1
BP	GO:0006479	protein methylation	1/154	11/5787	0.256919	0.608098	102174919	SUV39H1	1
BP	GO:0008213	protein alkylation	1/154	11/5787	0.256919	0.608098	102174919	SUV39H1	1
BP	GO:0016052	carbohydrate catabolic process	1/154	11/5787	0.256919	0.608098	102185725	PGK1	1
BP	GO:1903047	mitotic cell cycle process	1/154	11/5787	0.256919	0.608098	102168454	ZWILCH	1
BP	GO:0006164	purine nucleotide biosynthetic process	2/154	37/5787	0.258433	0.608098	102173603/102185725	ATP5H/PGK1	2
BP	GO:0051188	cofactor biosynthetic process	2/154	37/5787	0.258433	0.608098	102172401/102185725	FECH/PGK1	2
BP	GO:0016043	cellular component organization	9/154	265/5787	0.272929	0.608098	102190370/102184310/102181851/102187873/102175441/108638457/106503389/102183859/102174919	MIGA1/PEX1/KCTD8/KCNRG/MRPL58/LOC108638457/LOC106503389/WAS/SUV39H1	9
BP	GO:0006605	protein targeting	1/154	12/5787	0.276731	0.608098	102185924	AKAP5	1
BP	GO:0007005	mitochondrion organization	1/154	12/5787	0.276731	0.608098	102190370	MIGA1	1
BP	GO:0045786	negative regulation of cell cycle	1/154	12/5787	0.276731	0.608098	102168454	ZWILCH	1
BP	GO:0051604	protein maturation	1/154	12/5787	0.276731	0.608098	102190653	APH1A	1
BP	GO:0070838	divalent metal ion transport	1/154	12/5787	0.276731	0.608098	102177772	SARAF	1
BP	GO:0072330	monocarboxylic acid biosynthetic process	1/154	12/5787	0.276731	0.608098	102185725	PGK1	1
BP	GO:0072511	divalent inorganic cation transport	1/154	12/5787	0.276731	0.608098	102177772	SARAF	1
BP	GO:0006366	transcription by RNA polymerase II	2/154	39/5787	0.27834	0.608098	102189590/102174850	SNAPC5/GTF2A1L	2
BP	GO:0051259	protein complex oligomerization	2/154	39/5787	0.27834	0.608098	102181851/102187873	KCTD8/KCNRG	2
BP	GO:0044283	small molecule biosynthetic process	2/154	40/5787	0.288285	0.608098	102172480/102185725	NT5C/PGK1	2
BP	GO:0051172	negative regulation of nitrogen compound metabolic process	1/154	13/5787	0.296019	0.608098	102188827	C4H7orf49	1
BP	GO:0071495	cellular response to endogenous stimulus	1/154	13/5787	0.296019	0.608098	102183996	AGRP	1
BP	GO:0006260	DNA replication	2/154	42/5787	0.308124	0.608098	102182412/102172737	POLE2/MCMDC2	2
BP	GO:0006644	phospholipid metabolic process	2/154	42/5787	0.308124	0.608098	102182086/102172557	CEPT1/TMEM55A	2
BP	GO:0009117	nucleotide metabolic process	3/154	74/5787	0.314764	0.608098	102172480/102173603/102185725	NT5C/ATP5H/PGK1	3
BP	GO:0009719	response to endogenous stimulus	1/154	14/5787	0.314795	0.608098	102183996	AGRP	1
BP	GO:0015698	inorganic anion transport	1/154	14/5787	0.314795	0.608098	100750232	CLCN1	1
BP	GO:0032984	protein-containing complex disassembly	1/154	14/5787	0.314795	0.608098	102175441	MRPL58	1
BP	GO:0043624	cellular protein complex disassembly	1/154	14/5787	0.314795	0.608098	102175441	MRPL58	1
BP	GO:0070887	cellular response to chemical stimulus	1/154	14/5787	0.314795	0.608098	102183996	AGRP	1
BP	GO:0071310	cellular response to organic substance	1/154	14/5787	0.314795	0.608098	102183996	AGRP	1
BP	GO:0007049	cell cycle	2/154	43/5787	0.318006	0.608098	102168454/102179899	ZWILCH/CNPPD1	2
BP	GO:0006820	anion transport	2/154	44/5787	0.327856	0.608098	100750232/102186769	CLCN1/MPC1	2
BP	GO:0006753	nucleoside phosphate metabolic process	3/154	76/5787	0.329459	0.608098	102172480/102173603/102185725	NT5C/ATP5H/PGK1	3
BP	GO:0018205	peptidyl-lysine modification	1/154	15/5787	0.333073	0.608098	102174919	SUV39H1	1
BP	GO:0019359	nicotinamide nucleotide biosynthetic process	1/154	15/5787	0.333073	0.608098	102185725	PGK1	1
BP	GO:0022411	cellular component disassembly	1/154	15/5787	0.333073	0.608098	102175441	MRPL58	1
BP	GO:0009150	purine ribonucleotide metabolic process	2/154	45/5787	0.337668	0.608098	102173603/102185725	ATP5H/PGK1	2
BP	GO:0009259	ribonucleotide metabolic process	2/154	45/5787	0.337668	0.608098	102173603/102185725	ATP5H/PGK1	2
BP	GO:0016310	phosphorylation	11/154	355/5787	0.344843	0.608098	102190520/102172279/102171364/102175787/102177002/102179899/102183848/102181980/102176487/102168983/102185725	MAP2K1/LOC102172279/LIMK2/PLK4/NIM1K/CNPPD1/EPHA1/MYLK3/PKMYT1/SCYL1/PGK1	11
BP	GO:0019693	ribose phosphate metabolic process	2/154	46/5787	0.347437	0.608098	102173603/102185725	ATP5H/PGK1	2
BP	GO:0005975	carbohydrate metabolic process	4/154	112/5787	0.348211	0.608098	102188772/102191050/102171423/102185725	MGAT2/LCTL/NANS/PGK1	4
BP	GO:0016042	lipid catabolic process	1/154	16/5787	0.350867	0.608098	100860801	LIPE	1
BP	GO:0019363	pyridine nucleotide biosynthetic process	1/154	16/5787	0.350867	0.608098	102185725	PGK1	1
BP	GO:0032879	regulation of localization	1/154	16/5787	0.350867	0.608098	102177772	SARAF	1
BP	GO:0072525	pyridine-containing compound biosynthetic process	1/154	16/5787	0.350867	0.608098	102185725	PGK1	1
BP	GO:1901575	organic substance catabolic process	4/154	113/5787	0.354313	0.608098	100860801/102172480/102188113/102185725	LIPE/NT5C/PSMA2/PGK1	4
BP	GO:1901566	organonitrogen compound biosynthetic process	10/154	323/5787	0.357037	0.608098	102172194/102182132/102190789/102175441/102173603/102187834/102175536/102172401/102172678/102185725	GART/RPL36AL/RPL4/MRPL58/ATP5H/MRPL32/RPN1/FECH/NARS/PGK1	10
BP	GO:0090407	organophosphate biosynthetic process	3/154	80/5787	0.358817	0.608098	102182086/102173603/102185725	CEPT1/ATP5H/PGK1	3
BP	GO:0000278	mitotic cell cycle	1/154	17/5787	0.368189	0.608098	102168454	ZWILCH	1
BP	GO:0008654	phospholipid biosynthetic process	1/154	17/5787	0.368189	0.608098	102182086	CEPT1	1
BP	GO:0016053	organic acid biosynthetic process	1/154	17/5787	0.368189	0.608098	102185725	PGK1	1
BP	GO:0016569	covalent chromatin modification	1/154	17/5787	0.368189	0.608098	102174919	SUV39H1	1
BP	GO:0016570	histone modification	1/154	17/5787	0.368189	0.608098	102174919	SUV39H1	1
BP	GO:0019362	pyridine nucleotide metabolic process	1/154	17/5787	0.368189	0.608098	102185725	PGK1	1
BP	GO:0043414	macromolecule methylation	1/154	17/5787	0.368189	0.608098	102174919	SUV39H1	1
BP	GO:0046394	carboxylic acid biosynthetic process	1/154	17/5787	0.368189	0.608098	102185725	PGK1	1
BP	GO:0046496	nicotinamide nucleotide metabolic process	1/154	17/5787	0.368189	0.608098	102185725	PGK1	1
BP	GO:0061024	membrane organization	1/154	17/5787	0.368189	0.608098	102190370	MIGA1	1
BP	GO:0072524	pyridine-containing compound metabolic process	1/154	17/5787	0.368189	0.608098	102185725	PGK1	1
BP	GO:0071840	cellular component organization or biogenesis	9/154	291/5787	0.370193	0.608098	102190370/102184310/102181851/102187873/102175441/108638457/106503389/102183859/102174919	MIGA1/PEX1/KCTD8/KCNRG/MRPL58/LOC108638457/LOC106503389/WAS/SUV39H1	9
BP	GO:0006163	purine nucleotide metabolic process	2/154	49/5787	0.376444	0.608098	102173603/102185725	ATP5H/PGK1	2
BP	GO:0010033	response to organic substance	1/154	18/5787	0.385052	0.608098	102183996	AGRP	1
BP	GO:0015718	monocarboxylic acid transport	1/154	18/5787	0.385052	0.608098	102186769	MPC1	1
BP	GO:0015849	organic acid transport	1/154	18/5787	0.385052	0.608098	102186769	MPC1	1
BP	GO:0046942	carboxylic acid transport	1/154	18/5787	0.385052	0.608098	102186769	MPC1	1
BP	GO:0006468	protein phosphorylation	10/154	331/5787	0.386103	0.608098	102190520/102172279/102171364/102175787/102177002/102179899/102183848/102181980/102176487/102168983	MAP2K1/LOC102172279/LIMK2/PLK4/NIM1K/CNPPD1/EPHA1/MYLK3/PKMYT1/SCYL1	10
BP	GO:0032501	multicellular organismal process	4/154	119/5787	0.390887	0.608098	102178195/102189448/102185713/102185432	UTS2/CIART/TAS2R60/LOC102185432	4
BP	GO:0034220	ion transmembrane transport	2/154	51/5787	0.395491	0.608098	102173603/102186769	ATP5H/MPC1	2
BP	GO:0006733	oxidoreduction coenzyme metabolic process	1/154	19/5787	0.401468	0.608098	102185725	PGK1	1
BP	GO:0006814	sodium ion transport	1/154	19/5787	0.401468	0.608098	102186277	SCN8A	1
BP	GO:0010605	negative regulation of macromolecule metabolic process	1/154	19/5787	0.401468	0.608098	102188827	C4H7orf49	1
BP	GO:0046488	phosphatidylinositol metabolic process	1/154	19/5787	0.401468	0.608098	102172557	TMEM55A	1
BP	GO:0006082	organic acid metabolic process	3/154	86/5787	0.402482	0.608098	102170708/102172678/102185725	CRYL1/NARS/PGK1	3
BP	GO:0019752	carboxylic acid metabolic process	3/154	86/5787	0.402482	0.608098	102170708/102172678/102185725	CRYL1/NARS/PGK1	3
BP	GO:0043436	oxoacid metabolic process	3/154	86/5787	0.402482	0.608098	102170708/102172678/102185725	CRYL1/NARS/PGK1	3
BP	GO:0009056	catabolic process	4/154	122/5787	0.409088	0.614738	100860801/102172480/102188113/102185725	LIPE/NT5C/PSMA2/PGK1	4
BP	GO:0007015	actin filament organization	1/154	20/5787	0.417448	0.620591	102183859	WAS	1
BP	GO:0032940	secretion by cell	1/154	20/5787	0.417448	0.620591	102168848	ERP29	1
BP	GO:0009165	nucleotide biosynthetic process	2/154	54/5787	0.423553	0.623003	102173603/102185725	ATP5H/PGK1	2
BP	GO:1901293	nucleoside phosphate biosynthetic process	2/154	54/5787	0.423553	0.623003	102173603/102185725	ATP5H/PGK1	2
BP	GO:0006650	glycerophospholipid metabolic process	1/154	21/5787	0.433004	0.626954	102172557	TMEM55A	1
BP	GO:0046486	glycerolipid metabolic process	1/154	21/5787	0.433004	0.626954	102172557	TMEM55A	1
BP	GO:0097435	supramolecular fiber organization	1/154	21/5787	0.433004	0.626954	102183859	WAS	1
BP	GO:0007010	cytoskeleton organization	2/154	56/5787	0.441887	0.636501	108638457/102183859	LOC108638457/WAS	2
BP	GO:0015711	organic anion transport	1/154	22/5787	0.448148	0.642191	102186769	MPC1	1
BP	GO:0065008	regulation of biological quality	3/154	94/5787	0.459306	0.649915	102178195/100860882/102169491	UTS2/PDIA3/FITM2	3
BP	GO:1901137	carbohydrate derivative biosynthetic process	3/154	94/5787	0.459306	0.649915	102173603/102175536/102185725	ATP5H/RPN1/PGK1	3
BP	GO:0032259	methylation	1/154	23/5787	0.462889	0.649915	102174919	SUV39H1	1
BP	GO:0090066	regulation of anatomical structure size	1/154	23/5787	0.462889	0.649915	102178195	UTS2	1
BP	GO:1901135	carbohydrate derivative metabolic process	4/154	134/5787	0.480521	0.67128	102172480/102173603/102175536/102185725	NT5C/ATP5H/RPN1/PGK1	4
BP	GO:0006399	tRNA metabolic process	2/154	61/5787	0.48628	0.675929	102172678/102180446	NARS/POP7	2
BP	GO:0008033	tRNA processing	1/154	26/5787	0.504807	0.692908	102180446	POP7	1
BP	GO:0022402	cell cycle process	1/154	26/5787	0.504807	0.692908	102168454	ZWILCH	1
BP	GO:0006996	organelle organization	5/154	176/5787	0.505972	0.692908	102190370/102184310/108638457/102183859/102174919	MIGA1/PEX1/LOC108638457/WAS/SUV39H1	5
BP	GO:0030001	metal ion transport	2/154	65/5787	0.520189	0.708885	102186277/102177772	SCN8A/SARAF	2
BP	GO:0044248	cellular catabolic process	3/154	104/5787	0.526915	0.709609	102172480/102188113/102185725	NT5C/PSMA2/PGK1	3
BP	GO:0016579	protein deubiquitination	2/154	66/5787	0.528433	0.709609	102180367/102179462	USP33/USP46	2
BP	GO:0070646	protein modification by small protein removal	2/154	66/5787	0.528433	0.709609	102180367/102179462	USP33/USP46	2
BP	GO:0009108	coenzyme biosynthetic process	1/154	28/5787	0.53093	0.709609	102185725	PGK1	1
BP	GO:0006091	generation of precursor metabolites and energy	1/154	29/5787	0.543473	0.720989	102185725	PGK1	1
BP	GO:0015672	monovalent inorganic cation transport	2/154	68/5787	0.544632	0.720989	102186277/102173603	SCN8A/ATP5H	2
BP	GO:0006397	mRNA processing	1/154	31/5787	0.567569	0.737309	102188003	PRPF3	1
BP	GO:0006418	tRNA aminoacylation for protein translation	1/154	31/5787	0.567569	0.737309	102172678	NARS	1
BP	GO:0006732	coenzyme metabolic process	1/154	31/5787	0.567569	0.737309	102185725	PGK1	1
BP	GO:0042221	response to chemical	1/154	31/5787	0.567569	0.737309	102183996	AGRP	1
BP	GO:0045454	cell redox homeostasis	1/154	33/5787	0.5904	0.759867	100860882	PDIA3	1
BP	GO:0046903	secretion	1/154	33/5787	0.5904	0.759867	102168848	ERP29	1
BP	GO:0006511	ubiquitin-dependent protein catabolic process	1/154	34/5787	0.601363	0.762984	102188113	PSMA2	1
BP	GO:0019941	modification-dependent protein catabolic process	1/154	34/5787	0.601363	0.762984	102188113	PSMA2	1
BP	GO:0043632	modification-dependent macromolecule catabolic process	1/154	34/5787	0.601363	0.762984	102188113	PSMA2	1
BP	GO:0006412	translation	5/154	198/5787	0.611846	0.762984	102182132/102190789/102175441/102187834/102172678	RPL36AL/RPL4/MRPL58/MRPL32/NARS	5
BP	GO:0043038	amino acid activation	1/154	35/5787	0.612034	0.762984	102172678	NARS	1
BP	GO:0043039	tRNA aminoacylation	1/154	35/5787	0.612034	0.762984	102172678	NARS	1
BP	GO:1902600	proton transmembrane transport	1/154	35/5787	0.612034	0.762984	102173603	ATP5H	1
BP	GO:0043043	peptide biosynthetic process	5/154	201/5787	0.625253	0.775983	102182132/102190789/102175441/102187834/102172678	RPL36AL/RPL4/MRPL58/MRPL32/NARS	5
BP	GO:0055114	oxidation-reduction process	9/154	361/5787	0.630104	0.778528	102186214/102170708/102172823/102179132/102178853/102185879/102176848/102176611/100861039	MTHFD1/CRYL1/IDH3B/LOC102179132/LOC102178853/KDM1A/P3H1/IVD/PLOD3	9
BP	GO:0034660	ncRNA metabolic process	2/154	80/5787	0.633585	0.779366	102172678/102180446	NARS/POP7	2
BP	GO:0043604	amide biosynthetic process	5/154	204/5787	0.638383	0.781808	102182132/102190789/102175441/102187834/102172678	RPL36AL/RPL4/MRPL58/MRPL32/NARS	5
BP	GO:0016071	mRNA metabolic process	1/154	38/5787	0.642374	0.783245	102188003	PRPF3	1
BP	GO:0006518	peptide metabolic process	5/154	207/5787	0.651231	0.790578	102182132/102190789/102175441/102187834/102172678	RPL36AL/RPL4/MRPL58/MRPL32/NARS	5
BP	GO:0043933	protein-containing complex subunit organization	3/154	126/5787	0.657606	0.794845	102181851/102187873/102175441	KCTD8/KCNRG/MRPL58	3
BP	GO:0006812	cation transport	3/154	128/5787	0.668116	0.80327	102186277/102173603/102177772	SCN8A/ATP5H/SARAF	3
BP	GO:0010876	lipid localization	1/154	41/5787	0.670355	0.80327	102169491	FITM2	1
BP	GO:0043603	cellular amide metabolic process	5/154	214/5787	0.680084	0.81143	102182132/102190789/102175441/102187834/102172678	RPL36AL/RPL4/MRPL58/MRPL32/NARS	5
BP	GO:0019725	cellular homeostasis	1/154	44/5787	0.69616	0.811484	100860882	PDIA3	1
BP	GO:0034470	ncRNA processing	1/154	45/5787	0.704307	0.811484	102180446	POP7	1
BP	GO:0006486	protein glycosylation	1/154	46/5787	0.712238	0.811484	102175536	RPN1	1
BP	GO:0009101	glycoprotein biosynthetic process	1/154	46/5787	0.712238	0.811484	102175536	RPN1	1
BP	GO:0043413	macromolecule glycosylation	1/154	46/5787	0.712238	0.811484	102175536	RPN1	1
BP	GO:0044257	cellular protein catabolic process	1/154	46/5787	0.712238	0.811484	102188113	PSMA2	1
BP	GO:0051603	proteolysis involved in cellular protein catabolic process	1/154	46/5787	0.712238	0.811484	102188113	PSMA2	1
BP	GO:0070085	glycosylation	1/154	46/5787	0.712238	0.811484	102175536	RPN1	1
BP	GO:0098655	cation transmembrane transport	1/154	46/5787	0.712238	0.811484	102173603	ATP5H	1
BP	GO:0098660	inorganic ion transmembrane transport	1/154	46/5787	0.712238	0.811484	102173603	ATP5H	1
BP	GO:0098662	inorganic cation transmembrane transport	1/154	46/5787	0.712238	0.811484	102173603	ATP5H	1
BP	GO:0009100	glycoprotein metabolic process	1/154	47/5787	0.719957	0.815471	102175536	RPN1	1
BP	GO:0006915	apoptotic process	1/154	48/5787	0.72747	0.815471	102184007	APOPT1	1
BP	GO:0008219	cell death	1/154	48/5787	0.72747	0.815471	102184007	APOPT1	1
BP	GO:0012501	programmed cell death	1/154	48/5787	0.72747	0.815471	102184007	APOPT1	1
BP	GO:0030163	protein catabolic process	1/154	50/5787	0.741901	0.824994	102188113	PSMA2	1
BP	GO:0042592	homeostatic process	1/154	50/5787	0.741901	0.824994	100860882	PDIA3	1
BP	GO:0006508	proteolysis	10/154	441/5787	0.747282	0.827666	102180367/102181345/102182637/102190653/102188113/102187460/102179462/108636459/108633876/108633241	USP33/CAPN11/SCRN3/APH1A/PSMA2/CELA1/USP46/LOC108636459/LOC108633876/LOC108633241	10
BP	GO:0048583	regulation of response to stimulus	2/154	102/5787	0.760792	0.83415	102181337/102188827	PPP1R2/C4H7orf49	2
BP	GO:0006325	chromatin organization	1/154	53/5787	0.762137	0.83415	102174919	SUV39H1	1
BP	GO:0007018	microtubule-based movement	1/154	53/5787	0.762137	0.83415	102177627	KIF27	1
BP	GO:0006520	cellular amino acid metabolic process	1/154	56/5787	0.780795	0.847894	102172678	NARS	1
BP	GO:0044265	cellular macromolecule catabolic process	1/154	56/5787	0.780795	0.847894	102188113	PSMA2	1
BP	GO:0006396	RNA processing	2/154	108/5787	0.788149	0.849246	102188003/102180446	PRPF3/POP7	2
BP	GO:0006955	immune response	2/154	108/5787	0.788149	0.849246	102176270/102173901	CCL28/LOC102173901	2
BP	GO:0002376	immune system process	2/154	114/5787	0.812732	0.871678	102176270/102173901	CCL28/LOC102173901	2
BP	GO:0006950	response to stress	3/154	163/5787	0.815238	0.871678	102181166/102172306/102188827	PMS1/NHEJ1/C4H7orf49	3
BP	GO:0009057	macromolecule catabolic process	1/154	63/5787	0.818867	0.872203	102188113	PSMA2	1
BP	GO:0006928	movement of cell or subcellular component	1/154	66/5787	0.833099	0.879309	102177627	KIF27	1
BP	GO:0007156	homophilic cell adhesion via plasma membrane adhesion molecules	1/154	67/5787	0.837592	0.879309	102187435	LOC102187435	1
BP	GO:0098742	cell-cell adhesion via plasma-membrane adhesion molecules	1/154	67/5787	0.837592	0.879309	102187435	LOC102187435	1
BP	GO:0065003	protein-containing complex assembly	2/154	121/5787	0.83819	0.879309	102181851/102187873	KCTD8/KCNRG	2
BP	GO:0098609	cell-cell adhesion	1/154	68/5787	0.841964	0.879948	102187435	LOC102187435	1
BP	GO:1901565	organonitrogen compound catabolic process	1/154	70/5787	0.850361	0.885395	102188113	PSMA2	1
BP	GO:0007017	microtubule-based process	1/154	72/5787	0.858315	0.890342	102177627	KIF27	1
BP	GO:0006811	ion transport	5/154	282/5787	0.877911	0.907283	102186277/102173603/100750232/102186769/102177772	SCN8A/ATP5H/CLCN1/MPC1/SARAF	5
BP	GO:0022607	cellular component assembly	2/154	136/5787	0.882542	0.908691	102181851/102187873	KCTD8/KCNRG	2
BP	GO:0051276	chromosome organization	1/154	90/5787	0.913411	0.933681	102174919	SUV39H1	1
BP	GO:0009966	regulation of signal transduction	1/154	92/5787	0.91803	0.933681	102181337	PPP1R2	1
BP	GO:0010646	regulation of cell communication	1/154	92/5787	0.91803	0.933681	102181337	PPP1R2	1
BP	GO:0023051	regulation of signaling	1/154	93/5787	0.920246	0.933681	102181337	PPP1R2	1
BP	GO:0044085	cellular component biogenesis	2/154	162/5787	0.933913	0.944101	102181851/102187873	KCTD8/KCNRG	2
BP	GO:0007155	cell adhesion	1/154	110/5787	0.949993	0.953423	102187435	LOC102187435	1
BP	GO:0022610	biological adhesion	1/154	110/5787	0.949993	0.953423	102187435	LOC102187435	1
BP	GO:0035556	intracellular signal transduction	2/154	193/5787	0.967583	0.967583	102184007/102177991	APOPT1/RASA3	2
CC	GO:0012505	endomembrane system	内膜系统	100/4159	4.76e-05	0.00437644	100861146/102172690/102188772/100860963/102168848/XLOC_013893/102169491/102174707/102175536/102177772	ORMDL1/COPG2/MGAT2/DAD1/ERP29/XLOC_013893/FITM2/COPG1/RPN1/SARAF	10
CC	GO:0044444	cytoplasmic part	细胞质部分	368/4159	0.000245502	0.0110036	100861146/102172690/102184310/102186215/102178735/102188772/102182132/100860963/102190789/102168848/102173603/XLOC_013893/102187834/102186769/102169491/102176733/102174707/102175536/102177772	ORMDL1/COPG2/PEX1/EIF3J/LOC102178735/MGAT2/RPL36AL/DAD1/RPL4/ERP29/ATP5H/XLOC_013893/MRPL32/MPC1/FITM2/AP3B2/COPG1/RPN1/SARAF	19
CC	GO:0005783	endoplasmic reticulum	内质网	45/4159	0.000358811	0.0110036	100861146/100860963/102168848/102169491/102175536/102177772	ORMDL1/DAD1/ERP29/FITM2/RPN1/SARAF	6
CC	GO:0044432	endoplasmic reticulum part	内质网部分	32/4159	0.000538745	0.0123911	100861146/100860963/102168848/102169491/102177772	ORMDL1/DAD1/ERP29/FITM2/SARAF	5
CC	GO:0005737	cytoplasm	细胞质	443/4159	0.000961904	0.017699	100861146/102172690/102184310/102186215/102178735/102188772/102182132/100860963/102190789/102168848/102173603/XLOC_013893/102187834/102186769/102169491/102176733/102174707/102175536/102173656/102177772	ORMDL1/COPG2/PEX1/EIF3J/LOC102178735/MGAT2/RPL36AL/DAD1/RPL4/ERP29/ATP5H/XLOC_013893/MRPL32/MPC1/FITM2/AP3B2/COPG1/RPN1/SAP25/SARAF	20
CC	GO:0044431	Golgi apparatus part	高尔基体部分	24/4159	0.00156448	0.0239887	102172690/102188772/XLOC_013893/102174707	COPG2/MGAT2/XLOC_013893/COPG1	4
CC	GO:0031984	organelle subcompartment	细胞器亚室	43/4159	0.0021356	0.0280679	100861146/102188772/100860963/102169491/102177772	ORMDL1/MGAT2/DAD1/FITM2/SARAF	5
CC	GO:0005794	Golgi apparatus	高尔基体	29/4159	0.00322001	0.0370301	102172690/102188772/XLOC_013893/102174707	COPG2/MGAT2/XLOC_013893/COPG1	4
CC	GO:0005789	endoplasmic reticulum membrane	内质网膜	31/4159	0.00412764	0.0379743	100861146/100860963/102169491/102177772	ORMDL1/DAD1/FITM2/SARAF	4
CC	GO:0098827	endoplasmic reticulum subcompartment	内质网亚室	31/4159	0.00412764	0.0379743	100861146/100860963/102169491/102177772	ORMDL1/DAD1/FITM2/SARAF	4
CC	GO:0042175	nuclear outer membrane-endoplasmic reticulum membrane network	核外膜-内质网膜网络	32/4159	0.00464034	0.0388101	100861146/100860963/102169491/102177772	ORMDL1/DAD1/FITM2/SARAF	4
CC	GO:0030117	membrane coat	膜衣	23/4159	0.0126886	0.0897961	102172690/102176733/102174707	COPG2/AP3B2/COPG1	3
CC	GO:0048475	coated membrane	涂布膜	23/4159	0.0126886	0.0897961	102172690/102176733/102174707	COPG2/AP3B2/COPG1	3
CC	GO:0005798	Golgi-associated vesicle	高尔基相关囊泡	12/4159	0.0265479	0.122121	102172690/102174707	COPG2/COPG1	2
CC	GO:0012506	vesicle membrane	囊泡膜	12/4159	0.0265479	0.122121	102172690/102174707	COPG2/COPG1	2
CC	GO:0030120	vesicle coat	囊泡外膜	12/4159	0.0265479	0.122121	102172690/102174707	COPG2/COPG1	2
CC	GO:0030135	coated vesicle	涂膜囊泡	12/4159	0.0265479	0.122121	102172690/102174707	COPG2/COPG1	2
CC	GO:0030659	cytoplasmic vesicle membrane	细胞质囊泡膜	12/4159	0.0265479	0.122121	102172690/102174707	COPG2/COPG1	2
CC	GO:0030660	Golgi-associated vesicle membrane	高尔基相关囊泡膜	12/4159	0.0265479	0.122121	102172690/102174707	COPG2/COPG1	2
CC	GO:0030662	coated vesicle membrane	涂膜囊泡膜	12/4159	0.0265479	0.122121	102172690/102174707	COPG2/COPG1	2
CC	GO:0031090	organelle membrane	细胞器膜	82/4159	0.031383	0.137487	102172690/102178735/102173603/102186769/102174707	COPG2/LOC102178735/ATP5H/MPC1/COPG1	5
CC	GO:0044446	intracellular organelle part	细胞内细胞器部分	477/4159	0.0477265	0.199583	100861146/102172690/102178735/102188772/100860963/102168454/102168848/102173603/102168225/XLOC_013893/102187834/102186769/102174850/102169491/102174707/102177772	ORMDL1/COPG2/LOC102178735/MGAT2/DAD1/ZWILCH/ERP29/ATP5H/MYO5B/XLOC_013893/MRPL32/MPC1/GTF2A1L/FITM2/COPG1/SARAF	16
CC	GO:0044422	organelle part	16/90	480/4159	0.0500823	0.200329	100861146/102172690/102178735/102188772/100860963/102168454/102168848/102173603/102168225/XLOC_013893/102187834/102186769/102174850/102169491/102174707/102177772	ORMDL1/COPG2/LOC102178735/MGAT2/DAD1/ZWILCH/ERP29/ATP5H/MYO5B/XLOC_013893/MRPL32/MPC1/GTF2A1L/FITM2/COPG1/SARAF	16
CC	GO:0098796	membrane protein complex	6/90	128/4159	0.0574987	0.220412	102172690/102186277/100860963/102173603/102176733/102174707	COPG2/SCN8A/DAD1/ATP5H/AP3B2/COPG1	6
CC	GO:0044433	cytoplasmic vesicle part	2/90	20/4159	0.068386	0.251661	102172690/102174707	COPG2/COPG1	2
CC	GO:0031966	mitochondrial membrane	3/90	45/4159	0.0725056	0.256558	102178735/102173603/102186769	LOC102178735/ATP5H/MPC1	3
CC	GO:0005740	mitochondrial envelope	3/90	48/4159	0.0844472	0.287746	102178735/102173603/102186769	LOC102178735/ATP5H/MPC1	3
CC	GO:0031967	organelle envelope	3/90	55/4159	0.115266	0.347814	102178735/102173603/102186769	LOC102178735/ATP5H/MPC1	3
CC	GO:0031975	envelope	3/90	55/4159	0.115266	0.347814	102178735/102173603/102186769	LOC102178735/ATP5H/MPC1	3
CC	GO:0031410	cytoplasmic vesicle	2/90	28/4159	0.121931	0.347814	102172690/102174707	COPG2/COPG1	2
CC	GO:0031982	vesicle	2/90	28/4159	0.121931	0.347814	102172690/102174707	COPG2/COPG1	2
CC	GO:0097708	intracellular vesicle	2/90	28/4159	0.121931	0.347814	102172690/102174707	COPG2/COPG1	2
CC	GO:0044429	mitochondrial part	3/90	57/4159	0.124759	0.347814	102178735/102173603/102186769	LOC102178735/ATP5H/MPC1	3
CC	GO:0005743	mitochondrial inner membrane	2/90	32/4159	0.151556	0.398375	102173603/102186769	ATP5H/MPC1	2
CC	GO:0019866	organelle inner membrane	2/90	32/4159	0.151556	0.398375	102173603/102186769	ATP5H/MPC1	2
CC	GO:1990234	transferase complex	2/90	37/4159	0.190282	0.472599	100860963/102174850	DAD1/GTF2A1L	2
CC	GO:0030176	integral component of endoplasmic reticulum membrane	1/90	10/4159	0.196689	0.472599	102177772	SARAF	1
CC	GO:0031227	intrinsic component of endoplasmic reticulum membrane	1/90	10/4159	0.196689	0.472599	102177772	SARAF	1
CC	GO:1902494	catalytic complex	4/90	107/4159	0.200341	0.472599	102182878/100860963/102188113/102174850	PPP2R5E/DAD1/PSMA2/GTF2A1L	4
CC	GO:0016591	DNA-directed RNA polymerase II, holoenzyme	1/90	11/4159	0.214115	0.485157	102174850	GTF2A1L	1
CC	GO:0098805	whole membrane	2/90	41/4159	0.22213	0.485157	102172690/102174707	COPG2/COPG1	2
CC	GO:0005739	mitochondrion	3/90	76/4159	0.226275	0.485157	102178735/102173603/102186769	LOC102178735/ATP5H/MPC1	3
CC	GO:0098791	Golgi subcompartment	1/90	12/4159	0.231166	0.485157	102188772	MGAT2	1
CC	GO:0000428	DNA-directed RNA polymerase complex	1/90	13/4159	0.247852	0.485157	102174850	GTF2A1L	1
CC	GO:0005777	peroxisome	1/90	13/4159	0.247852	0.485157	102184310	PEX1	1
CC	GO:0042579	microbody	1/90	13/4159	0.247852	0.485157	102184310	PEX1	1
CC	GO:0055029	nuclear DNA-directed RNA polymerase complex	1/90	13/4159	0.247852	0.485157	102174850	GTF2A1L	1
CC	GO:0030880	RNA polymerase complex	1/90	14/4159	0.264179	0.503938	102174850	GTF2A1L	1
CC	GO:0005667	transcription factor complex	1/90	15/4159	0.280156	0.503938	102174850	GTF2A1L	1
CC	GO:0098588	bounding membrane of organelle	2/90	50/4159	0.29482	0.503938	102172690/102174707	COPG2/COPG1	2
CC	GO:0033177	proton-transporting two-sector ATPase complex, proton-transporting domain	1/90	16/4159	0.29579	0.503938	102173603	ATP5H	1
CC	GO:0034702	ion channel complex	1/90	16/4159	0.29579	0.503938	102186277	SCN8A	1
CC	GO:0034703	cation channel complex	1/90	16/4159	0.29579	0.503938	102186277	SCN8A	1
CC	GO:0099023	tethering complex	1/90	16/4159	0.29579	0.503938	XLOC_013893	XLOC_013893	1
CC	GO:0000775	chromosome, centromeric region	1/90	17/4159	0.311087	0.511072	102168454	ZWILCH	1
CC	GO:0061695	transferase complex, transferring phosphorus-containing groups	1/90	17/4159	0.311087	0.511072	102174850	GTF2A1L	1
CC	GO:0005839	proteasome core complex	1/90	19/4159	0.340704	0.540427	102188113	PSMA2	1
CC	GO:0098687	chromosomal region	1/90	19/4159	0.340704	0.540427	102168454	ZWILCH	1
CC	GO:0005634	nucleus	10/90	397/4159	0.355252	0.541786	100860876/102186471/102189590/102185672/102168507/102172306/102174850/102180446/102173656/102174919	RORC/WHSC1/SNAPC5/CCNE2/MBD1/NHEJ1/GTF2A1L/POP7/SAP25/SUV39H1	10
CC	GO:0005887	integral component of plasma membrane	1/90	21/4159	0.369061	0.541786	102186277	SCN8A	1
CC	GO:1902495	transmembrane transporter complex	1/90	21/4159	0.369061	0.541786	102186277	SCN8A	1
CC	GO:1990351	transporter complex	1/90	21/4159	0.369061	0.541786	102186277	SCN8A	1
CC	GO:0000502	proteasome complex	1/90	22/4159	0.382783	0.541786	102188113	PSMA2	1
CC	GO:0098800	inner mitochondrial membrane protein complex	1/90	22/4159	0.382783	0.541786	102173603	ATP5H	1
CC	GO:1905369	endopeptidase complex	1/90	22/4159	0.382783	0.541786	102188113	PSMA2	1
CC	GO:0031226	intrinsic component of plasma membrane	1/90	24/4159	0.40935	0.570608	102186277	SCN8A	1
CC	GO:0044455	mitochondrial membrane part	1/90	28/4159	0.459135	0.621183	102173603	ATP5H	1
CC	GO:1905368	peptidase complex	1/90	28/4159	0.459135	0.621183	102188113	PSMA2	1
CC	GO:0016469	proton-transporting two-sector ATPase complex	1/90	29/4159	0.470919	0.627892	102173603	ATP5H	1
CC	GO:0016459	myosin complex	1/90	31/4159	0.49373	0.648902	102168225	MYO5B	1
CC	GO:0098798	mitochondrial protein complex	1/90	33/4159	0.515567	0.668059	102173603	ATP5H	1
CC	GO:0031974	membrane-enclosed lumen	2/90	83/4159	0.540954	0.672538	102168848/102174850	ERP29/GTF2A1L	2
CC	GO:0043233	organelle lumen	2/90	83/4159	0.540954	0.672538	102168848/102174850	ERP29/GTF2A1L	2
CC	GO:0070013	intracellular organelle lumen	2/90	83/4159	0.540954	0.672538	102168848/102174850	ERP29/GTF2A1L	2
CC	GO:0098797	plasma membrane protein complex	1/90	41/4159	0.593984	0.72862	102186277	SCN8A	1
CC	GO:0005840	ribosome	3/90	146/4159	0.618605	0.748838	102182132/102190789/102187834	RPL36AL/RPL4/MRPL32	3
CC	GO:0015629	actin cytoskeleton	1/90	48/4159	0.652211	0.779266	102168225	MYO5B	1
CC	GO:0044459	plasma membrane part	1/90	50/4159	0.667274	0.787042	102186277	SCN8A	1
CC	GO:0005654	nucleoplasm	1/90	54/4159	0.695491	0.799815	102174850	GTF2A1L	1
CC	GO:0044451	nucleoplasm part	1/90	54/4159	0.695491	0.799815	102174850	GTF2A1L	1
CC	GO:1990904	ribonucleoprotein complex	3/90	166/4159	0.704688	0.800387	102182132/102190789/102187834	RPL36AL/RPL4/MRPL32	3
CC	GO:0005886	plasma membrane	1/90	58/4159	0.72134	0.809308	102186277	SCN8A	1
CC	GO:0005856	cytoskeleton	2/90	129/4159	0.775603	0.850836	102168225/106503471	MYO5B/DST	2
CC	GO:0071944	cell periphery	1/90	68/4159	0.77685	0.850836	102186277	SCN8A	1
CC	GO:0031981	nuclear lumen	1/90	73/4159	0.800351	0.866262	102174850	GTF2A1L	1
CC	GO:0005576	extracellular region	5/90	334/4159	0.860601	0.920642	102178195/102183996/102176270/102190597/100860794	UTS2/AGRP/CCL28/ANOS1/LEP	5
CC	GO:0044428	nuclear part	1/90	97/4159	0.883197	0.933955	102174850	GTF2A1L	1
CC	GO:0043232	intracellular non-membrane-bounded organelle	6/90	429/4159	0.914855	0.944293	102182132/102168454/102190789/102168225/102187834/106503471	RPL36AL/ZWILCH/RPL4/MYO5B/MRPL32/DST	6
CC	GO:0043228	non-membrane-bounded organelle	6/90	430/4159	0.915955	0.944293	102182132/102168454/102190789/102168225/102187834/106503471	RPL36AL/ZWILCH/RPL4/MYO5B/MRPL32/DST	6
CC	GO:0044430	cytoskeletal part	1/90	116/4159	0.923765	0.944293	102168225	MYO5B	1
CC	GO:0044427	chromosomal part	1/90	138/4159	0.953602	0.963841	102168454	ZWILCH	1
CC	GO:0005694	chromosome	1/90	149/4159	0.963841	0.963841	102168454	ZWILCH	1
MF	GO:0004842	ubiquitin-protein transferase activity	泛素蛋白转移酶活性	28/8735	0.00791867	0.732477	102190126/102171338/102189626/102169639	TMEM129/HACE1/UBE3A/MIB1	4
MF	GO:0019787	ubiquitin-like protein transferase activity	类泛素蛋白转移酶活性	28/8735	0.00791867	0.732477	102190126/102171338/102189626/102169639	TMEM129/HACE1/UBE3A/MIB1	4
MF	GO:0035091	phosphatidylinositol binding	磷脂酰肌醇结合	42/8735	0.0317153	0.858862	102172975/102172279/102183328/102185608	PIK3C2G/LOC102172279/SNX14/SNX18	4
MF	GO:0008276	protein methyltransferase activity	蛋白甲基转移酶活性	10/8735	0.0317854	0.858862	102186471/102174919	WHSC1/SUV39H1	2
MF	GO:0008170	N-methyltransferase activity	N-甲基转移酶活性	11/8735	0.0381244	0.858862	102186471/102174919	WHSC1/SUV39H1	2
MF	GO:0019888	protein phosphatase regulator activity	蛋白磷酸酶调节剂活性	11/8735	0.0381244	0.858862	102182878/102181337	PPP2R5E/PPP1R2	2
MF	GO:0016788	hydrolase activity, acting on ester bonds	水解酶活性，作用于酯键	211/8735	0.040826	0.858862	102183369/100860801/102189339/102172480/102175824/102179143/102179013/102172557/102173901/102180446/102185891	PDE9A/LIPE/GDPD1/NT5C/ERCC4/PTPRN/DUSP11/TMEM55A/LOC102173901/POP7/PTEN	11
MF	GO:0004521	endoribonuclease activity	内切酶活性	12/8735	0.0448983	0.858862	102173901/102180446	LOC102173901/POP7	2
MF	GO:0019208	phosphatase regulator activity	磷酸酶调节剂活性	12/8735	0.0448983	0.858862	102182878/102181337	PPP2R5E/PPP1R2	2
MF	GO:0042578	phosphoric ester hydrolase activity	7/251	117/8735	0.0512916	0.858862	102183369/102189339/102172480/102179143/102179013/102172557/102185891	PDE9A/GDPD1/NT5C/PTPRN/DUSP11/TMEM55A/PTEN	7
MF	GO:0003690	double-stranded DNA binding	2/251	15/8735	0.0675357	0.858862	102181166/102189448	PMS1/CIART	2
MF	GO:0016879	ligase activity, forming carbon-nitrogen bonds	2/251	15/8735	0.0675357	0.858862	102172194/102186214	GART/MTHFD1	2
MF	GO:0016791	phosphatase activity	5/251	77/8735	0.0701457	0.858862	102172480/102179143/102179013/102172557/102185891	NT5C/PTPRN/DUSP11/TMEM55A/PTEN	5
MF	GO:0008757	S-adenosylmethionine-dependent methyltransferase activity	2/251	16/8735	0.0757623	0.858862	102186471/102174919	WHSC1/SUV39H1	2
MF	GO:0003779	actin binding	4/251	56/8735	0.0766194	0.858862	102181781/108638457/106503389/102183859	EZR/LOC108638457/LOC106503389/WAS	4
MF	GO:0005543	phospholipid binding	4/251	56/8735	0.0766194	0.858862	102172975/102172279/102183328/102185608	PIK3C2G/LOC102172279/SNX14/SNX18	4
MF	GO:0003755	peptidyl-prolyl cis-trans isomerase activity	2/251	17/8735	0.0842866	0.858862	102187374/102173689	PPIF/LOC102173689	2
MF	GO:0016859	cis-trans isomerase activity	2/251	17/8735	0.0842866	0.858862	102187374/102173689	PPIF/LOC102173689	2
MF	GO:0016702	oxidoreductase activity, acting on single donors with incorporation of molecular oxygen, incorporation of two atoms of oxygen	2/251	18/8735	0.0930851	0.858862	102179132/102178853	LOC102179132/LOC102178853	2
MF	GO:0004519	endonuclease activity	2/251	19/8735	0.102135	0.858862	102173901/102180446	LOC102173901/POP7	2
MF	GO:0016701	oxidoreductase activity, acting on single donors with incorporation of molecular oxygen	2/251	19/8735	0.102135	0.858862	102179132/102178853	LOC102179132/LOC102178853	2
MF	GO:0051082	unfolded protein binding	2/251	19/8735	0.102135	0.858862	100861006/102175354	HSP90AB1/DNAJB4	2
MF	GO:0051213	dioxygenase activity	2/251	20/8735	0.111415	0.894688	102179132/102178853	LOC102179132/LOC102178853	2
MF	GO:0004518	nuclease activity	3/251	42/8735	0.119018	0.894688	102175824/102173901/102180446	ERCC4/LOC102173901/POP7	3
MF	GO:0004540	ribonuclease activity	2/251	21/8735	0.120904	0.894688	102173901/102180446	LOC102173901/POP7	2
MF	GO:0008092	cytoskeletal protein binding	6/251	124/8735	0.146549	0.912437	102181781/108638457/106503389/102177627/106503471/102183859	EZR/LOC108638457/LOC106503389/KIF27/DST/WAS	6
MF	GO:0008135	translation factor activity, RNA binding	2/251	26/8735	0.170836	0.912437	102186215/102175441	EIF3J/MRPL58	2
MF	GO:0008138	protein tyrosine/serine/threonine phosphatase activity	2/251	26/8735	0.170836	0.912437	102179013/102185891	DUSP11/PTEN	2
MF	GO:0016758	transferase activity, transferring hexosyl groups	4/251	76/8735	0.174397	0.912437	102188772/100860963/102174638/102175536	MGAT2/DAD1/UGT8/RPN1	4
MF	GO:0008289	lipid binding	5/251	105/8735	0.184136	0.912437	102172975/102172279/102172598/102183328/102185608	PIK3C2G/LOC102172279/DLC1/SNX14/SNX18	5
MF	GO:0003723	RNA binding	7/251	172/8735	0.225607	0.912437	102190750/102189858/102186215/102175441/102176843/100861302/102175247	TDRKH/SLBP/EIF3J/MRPL58/FUBP1/HNRNPK/PAIP1	7
MF	GO:0004721	phosphoprotein phosphatase activity	3/251	58/8735	0.232367	0.912437	102179143/102179013/102185891	PTPRN/DUSP11/PTEN	3
MF	GO:0016779	nucleotidyltransferase activity	3/251	60/8735	0.247772	0.912437	102182412/102181376/102187555	POLE2/POLR2B/PAPSS2	3
MF	GO:0004970	ionotropic glutamate receptor activity	1/251	10/8735	0.253016	0.912437	102191614	GRIN3A	1
MF	GO:0005244	voltage-gated ion channel activity	1/251	10/8735	0.253016	0.912437	100750232	CLCN1	1
MF	GO:0008066	glutamate receptor activity	1/251	10/8735	0.253016	0.912437	102191614	GRIN3A	1
MF	GO:0022824	transmitter-gated ion channel activity	1/251	10/8735	0.253016	0.912437	102191614	GRIN3A	1
MF	GO:0022832	voltage-gated channel activity	1/251	10/8735	0.253016	0.912437	100750232	CLCN1	1
MF	GO:0022835	transmitter-gated channel activity	1/251	10/8735	0.253016	0.912437	102191614	GRIN3A	1
MF	GO:0030594	neurotransmitter receptor activity	1/251	10/8735	0.253016	0.912437	102191614	GRIN3A	1
MF	GO:0051087	chaperone binding	1/251	10/8735	0.253016	0.912437	102174514	BAG5	1
MF	GO:0016853	isomerase activity	3/251	61/8735	0.255535	0.912437	102187374/102173689/102177226	PPIF/LOC102173689/EBP	3
MF	GO:0016616	oxidoreductase activity, acting on the CH-OH group of donors, NAD or NADP as acceptor	2/251	34/8735	0.255588	0.912437	102170708/102172823	CRYL1/IDH3B	2
MF	GO:0008270	zinc ion binding	10/251	274/8735	0.263473	0.912437	102180367/100860876/108638216/102169639/102168507/102183748/102186396/102168217/102174449/102174919	USP33/RORC/LOC108638216/MIB1/MBD1/CXXC1/TRIM14/CNBP/TRIM27/SUV39H1	10
MF	GO:0008081	phosphoric diester hydrolase activity	2/251	35/8735	0.266334	0.912437	102183369/102189339	PDE9A/GDPD1	2
MF	GO:0016614	oxidoreductase activity, acting on CH-OH group of donors	2/251	35/8735	0.266334	0.912437	102170708/102172823	CRYL1/IDH3B	2
MF	GO:0001871	pattern binding	1/251	11/8735	0.274505	0.912437	102173901	LOC102173901	1
MF	GO:0008375	acetylglucosaminyltransferase activity	1/251	11/8735	0.274505	0.912437	102188772	MGAT2	1
MF	GO:0030247	polysaccharide binding	1/251	11/8735	0.274505	0.912437	102173901	LOC102173901	1
MF	GO:0016874	ligase activity	3/251	64/8735	0.279006	0.912437	102172194/102186214/102172678	GART/MTHFD1/NARS	3
MF	GO:0016772	transferase activity, transferring phosphorus-containing groups	16/251	475/8735	0.290686	0.912437	102182086/102182412/102190520/102172279/102171364/102175787/102177002/102183273/106503387/102183848/102181376/102181980/102176487/102187555/102168983/102185725	CEPT1/POLE2/MAP2K1/LOC102172279/LIMK2/PLK4/NIM1K/CKMT1A/CKB/EPHA1/POLR2B/MYLK3/PKMYT1/PAPSS2/SCYL1/PGK1	16
MF	GO:0001067	regulatory region nucleic acid binding	1/251	12/8735	0.295379	0.912437	102189448	CIART	1
MF	GO:0003678	DNA helicase activity	1/251	12/8735	0.295379	0.912437	102169344	RUVBL1	1
MF	GO:0005272	sodium channel activity	1/251	12/8735	0.295379	0.912437	102186277	SCN8A	1
MF	GO:0044212	transcription regulatory region DNA binding	1/251	12/8735	0.295379	0.912437	102189448	CIART	1
MF	GO:0016747	transferase activity, transferring acyl groups other than amino-acyl groups	2/251	38/8735	0.298536	0.912437	108633223/102170308	LOC108633223/NAT16	2
MF	GO:0016741	transferase activity, transferring one-carbon groups	3/251	68/8735	0.310585	0.912437	102172194/102186471/102174919	GART/WHSC1/SUV39H1	3
MF	GO:0140098	catalytic activity, acting on RNA	4/251	98/8735	0.310738	0.912437	102181376/102173901/102172678/102180446	POLR2B/LOC102173901/NARS/POP7	4
MF	GO:0004114	3',5'-cyclic-nucleotide phosphodiesterase activity	1/251	13/8735	0.315654	0.912437	102183369	PDE9A	1
MF	GO:0004197	cysteine-type endopeptidase activity	1/251	13/8735	0.315654	0.912437	102181345	CAPN11	1
MF	GO:0004843	thiol-dependent ubiquitin-specific protease activity	1/251	13/8735	0.315654	0.912437	102180367	USP33	1
MF	GO:0005201	extracellular matrix structural constituent	1/251	13/8735	0.315654	0.912437	102176947	COL4A5	1
MF	GO:0015103	inorganic anion transmembrane transporter activity	1/251	13/8735	0.315654	0.912437	100750232	CLCN1	1
MF	GO:0034061	DNA polymerase activity	1/251	13/8735	0.315654	0.912437	102182412	POLE2	1
MF	GO:0004252	serine-type endopeptidase activity	5/251	131/8735	0.324137	0.912878	102186804/102187460/108636459/108633876/108633241	PARL/CELA1/LOC108636459/LOC108633876/LOC108633241	5
MF	GO:0016746	transferase activity, transferring acyl groups	3/251	71/8735	0.334351	0.912878	102176561/108633223/102170308	HMGCS1/LOC108633223/NAT16	3
MF	GO:0003950	NAD+ ADP-ribosyltransferase activity	1/251	14/8735	0.335348	0.912878	102183204	TNKS2	1
MF	GO:0016757	transferase activity, transferring glycosyl groups	5/251	133/8735	0.335544	0.912878	102188772/100860963/102174638/102175536/102183204	MGAT2/DAD1/UGT8/RPN1/TNKS2	5
MF	GO:0019899	enzyme binding	4/251	104/8735	0.350066	0.936832	102187229/108638457/102179899/102185934	PPP1R36/LOC108638457/CNPPD1/FAM150A	4
MF	GO:0004112	cyclic-nucleotide phosphodiesterase activity	1/251	15/8735	0.354477	0.936832	102183369	PDE9A	1
MF	GO:0043565	sequence-specific DNA binding	4/251	110/8735	0.389454	0.975316	100860876/102189448/106502413/108638419	RORC/CIART/FOXE1/FOXD1	4
MF	GO:0008236	serine-type peptidase activity	5/251	143/8735	0.392894	0.975316	102186804/102187460/108636459/108633876/108633241	PARL/CELA1/LOC108636459/LOC108633876/LOC108633241	5
MF	GO:0017171	serine hydrolase activity	5/251	143/8735	0.392894	0.975316	102186804/102187460/108636459/108633876/108633241	PARL/CELA1/LOC108636459/LOC108633876/LOC108633241	5
MF	GO:0003743	translation initiation factor activity	1/251	18/8735	0.408637	0.975316	102186215	EIF3J	1
MF	GO:0140097	catalytic activity, acting on DNA	2/251	49/8735	0.413348	0.975316	102182412/102169344	POLE2/RUVBL1	2
MF	GO:0003899	DNA-directed 5'-3' RNA polymerase activity	1/251	19/8735	0.425665	0.975316	102181376	POLR2B	1
MF	GO:0004298	threonine-type endopeptidase activity	1/251	19/8735	0.425665	0.975316	102188113	PSMA2	1
MF	GO:0070003	threonine-type peptidase activity	1/251	19/8735	0.425665	0.975316	102188113	PSMA2	1
MF	GO:0015081	sodium ion transmembrane transporter activity	1/251	20/8735	0.442204	0.975316	102186277	SCN8A	1
MF	GO:0016301	kinase activity	12/251	389/8735	0.442661	0.975316	102190520/102172279/102171364/102175787/102177002/102183273/106503387/102183848/102181980/102176487/102168983/102185725	MAP2K1/LOC102172279/LIMK2/PLK4/NIM1K/CKMT1A/CKB/EPHA1/MYLK3/PKMYT1/SCYL1/PGK1	12
MF	GO:0008017	microtubule binding	2/251	52/8735	0.443125	0.975316	102177627/106503471	KIF27/DST	2
MF	GO:0140101	catalytic activity, acting on a tRNA	2/251	53/8735	0.452865	0.975316	102172678/102180446	NARS/POP7	2
MF	GO:0008194	UDP-glycosyltransferase activity	1/251	21/8735	0.458269	0.975316	102188772	MGAT2	1
MF	GO:0034062	5'-3' RNA polymerase activity	1/251	23/8735	0.48903	0.975316	102181376	POLR2B	1
MF	GO:0097747	RNA polymerase activity	1/251	23/8735	0.48903	0.975316	102181376	POLR2B	1
MF	GO:0005198	structural molecule activity	6/251	197/8735	0.501279	0.975316	102172690/102182132/102190789/102187834/102174707/102176947	COPG2/RPL36AL/RPL4/MRPL32/COPG1/COL4A5	6
MF	GO:0015631	tubulin binding	2/251	59/8735	0.509182	0.975316	102177627/106503471	KIF27/DST	2
MF	GO:0008509	anion transmembrane transporter activity	1/251	25/8735	0.51805	0.975316	100750232	CLCN1	1
MF	GO:0016763	transferase activity, transferring pentosyl groups	1/251	25/8735	0.51805	0.975316	102183204	TNKS2	1
MF	GO:0005179	hormone activity	2/251	61/8735	0.5271	0.975316	102178195/100860794	UTS2/LEP	2
MF	GO:0008168	methyltransferase activity	2/251	61/8735	0.5271	0.975316	102186471/102174919	WHSC1/SUV39H1	2
MF	GO:0016298	lipase activity	1/251	26/8735	0.531939	0.975316	100860801	LIPE	1
MF	GO:0022836	gated channel activity	2/251	63/8735	0.544572	0.975316	100750232/102191614	CLCN1/GRIN3A	2
MF	GO:0022839	ion gated channel activity	2/251	63/8735	0.544572	0.975316	100750232/102191614	CLCN1/GRIN3A	2
MF	GO:0004725	protein tyrosine phosphatase activity	1/251	27/8735	0.545429	0.975316	102179143	PTPRN	1
MF	GO:0008009	chemokine activity	1/251	27/8735	0.545429	0.975316	102176270	CCL28	1
MF	GO:0042379	chemokine receptor binding	1/251	27/8735	0.545429	0.975316	102176270	CCL28	1
MF	GO:0004386	helicase activity	1/251	28/8735	0.558531	0.975316	102169344	RUVBL1	1
MF	GO:0016627	oxidoreductase activity, acting on the CH-CH group of donors	1/251	29/8735	0.571258	0.975316	102176611	IVD	1
MF	GO:0008234	cysteine-type peptidase activity	3/251	104/8735	0.57877	0.975316	102180367/102181345/102179462	USP33/CAPN11/USP46	3
MF	GO:0001664	G protein-coupled receptor binding	1/251	30/8735	0.583619	0.975316	102176270	CCL28	1
MF	GO:0005261	cation channel activity	1/251	31/8735	0.595625	0.975316	102186277	SCN8A	1
MF	GO:0001883	purine nucleoside binding	6/251	218/8735	0.601026	0.975316	102183333/102183370/102183860/102175328/102181234/106503460	ARF6/OLA1/NOA1/ARL4D/SEPT9/EEFSEC	6
MF	GO:0005525	GTP binding	6/251	218/8735	0.601026	0.975316	102183333/102183370/102183860/102175328/102181234/106503460	ARF6/OLA1/NOA1/ARL4D/SEPT9/EEFSEC	6
MF	GO:0032549	ribonucleoside binding	6/251	218/8735	0.601026	0.975316	102183333/102183370/102183860/102175328/102181234/106503460	ARF6/OLA1/NOA1/ARL4D/SEPT9/EEFSEC	6
MF	GO:0032550	purine ribonucleoside binding	6/251	218/8735	0.601026	0.975316	102183333/102183370/102183860/102175328/102181234/106503460	ARF6/OLA1/NOA1/ARL4D/SEPT9/EEFSEC	6
MF	GO:0030234	enzyme regulator activity	4/251	145/8735	0.603367	0.975316	102182878/102190597/102181337/102185934	PPP2R5E/ANOS1/PPP1R2/FAM150A	4
MF	GO:0001882	nucleoside binding	6/251	219/8735	0.605509	0.975316	102183333/102183370/102183860/102175328/102181234/106503460	ARF6/OLA1/NOA1/ARL4D/SEPT9/EEFSEC	6
MF	GO:0032561	guanyl ribonucleotide binding	6/251	219/8735	0.605509	0.975316	102183333/102183370/102183860/102175328/102181234/106503460	ARF6/OLA1/NOA1/ARL4D/SEPT9/EEFSEC	6
MF	GO:0036459	thiol-dependent ubiquitinyl hydrolase activity	2/251	71/8735	0.609893	0.975316	102180367/102179462	USP33/USP46	2
MF	GO:0101005	ubiquitinyl hydrolase activity	2/251	71/8735	0.609893	0.975316	102180367/102179462	USP33/USP46	2
MF	GO:0019783	ubiquitin-like protein-specific protease activity	2/251	72/8735	0.61754	0.975316	102180367/102179462	USP33/USP46	2
MF	GO:0016491	oxidoreductase activity	10/251	374/8735	0.638628	0.975316	102186214/102170708/102172823/102179132/102178853/102185879/102176848/102171610/102176611/100861039	MTHFD1/CRYL1/IDH3B/LOC102179132/LOC102178853/KDM1A/P3H1/IYD/IVD/PLOD3	10
MF	GO:0019001	guanyl nucleotide binding	6/251	228/8735	0.6446	0.975316	102183333/102183370/102183860/102175328/102181234/106503460	ARF6/OLA1/NOA1/ARL4D/SEPT9/EEFSEC	6
MF	GO:0004812	aminoacyl-tRNA ligase activity	1/251	36/8735	0.650675	0.975316	102172678	NARS	1
MF	GO:0008146	sulfotransferase activity	1/251	36/8735	0.650675	0.975316	102183362	WSCD1	1
MF	GO:0016875	ligase activity, forming carbon-oxygen bonds	1/251	36/8735	0.650675	0.975316	102172678	NARS	1
MF	GO:0004672	protein kinase activity	9/251	341/8735	0.65132	0.975316	102190520/102172279/102171364/102175787/102177002/102183848/102181980/102176487/102168983	MAP2K1/LOC102172279/LIMK2/PLK4/NIM1K/EPHA1/MYLK3/PKMYT1/SCYL1	9
MF	GO:0008238	exopeptidase activity	1/251	37/8735	0.660754	0.975316	102182637	SCRN3	1
MF	GO:0015077	monovalent inorganic cation transmembrane transporter activity	2/251	79/8735	0.66786	0.975316	102186277/102173603	SCN8A/ATP5H	2
MF	GO:0005044	scavenger receptor activity	1/251	39/8735	0.680052	0.975316	102173901	LOC102173901	1
MF	GO:0038024	cargo receptor activity	1/251	39/8735	0.680052	0.975316	102173901	LOC102173901	1
MF	GO:0003774	motor activity	2/251	81/8735	0.681223	0.975316	102168225/102177627	MYO5B/KIF27	2
MF	GO:0004857	enzyme inhibitor activity	2/251	81/8735	0.681223	0.975316	102190597/102181337	ANOS1/PPP1R2	2
MF	GO:0016782	transferase activity, transferring sulfur-containing groups	1/251	40/8735	0.689287	0.975316	102183362	WSCD1	1
MF	GO:0050660	flavin adenine dinucleotide binding	1/251	40/8735	0.689287	0.975316	102176611	IVD	1
MF	GO:0016829	lyase activity	1/251	42/8735	0.706968	0.975316	102172401	FECH	1
MF	GO:0004175	endopeptidase activity	7/251	285/8735	0.717142	0.975316	102186804/102181345/102188113/102187460/108636459/108633876/108633241	PARL/CAPN11/PSMA2/CELA1/LOC108636459/LOC108633876/LOC108633241	7
MF	GO:0046914	transition metal ion binding	10/251	400/8735	0.719944	0.975316	102180367/100860876/108638216/102169639/102168507/102183748/102186396/102168217/102174449/102174919	USP33/RORC/LOC108638216/MIB1/MBD1/CXXC1/TRIM14/CNBP/TRIM27/SUV39H1	10
MF	GO:0005230	extracellular ligand-gated ion channel activity	1/251	44/8735	0.723647	0.975316	102191614	GRIN3A	1
MF	GO:0008047	enzyme activator activity	1/251	45/8735	0.731628	0.975316	102185934	FAM150A	1
MF	GO:0004553	hydrolase activity, hydrolyzing O-glycosyl compounds	1/251	46/8735	0.739379	0.975316	102191050	LCTL	1
MF	GO:0005125	cytokine activity	1/251	47/8735	0.746908	0.975316	102176270	CCL28	1
MF	GO:0015276	ligand-gated ion channel activity	1/251	47/8735	0.746908	0.975316	102191614	GRIN3A	1
MF	GO:0022834	ligand-gated channel activity	1/251	47/8735	0.746908	0.975316	102191614	GRIN3A	1
MF	GO:0015078	proton transmembrane transporter activity	1/251	49/8735	0.761321	0.975316	102173603	ATP5H	1
MF	GO:0016773	phosphotransferase activity, alcohol group as acceptor	9/251	378/8735	0.765173	0.975316	102190520/102172279/102171364/102175787/102177002/102183848/102181980/102176487/102168983	MAP2K1/LOC102172279/LIMK2/PLK4/NIM1K/EPHA1/MYLK3/PKMYT1/SCYL1	9
MF	GO:0003777	microtubule motor activity	1/251	50/8735	0.768219	0.975316	102177627	KIF27	1
MF	GO:0030246	carbohydrate binding	1/251	50/8735	0.768219	0.975316	102173901	LOC102173901	1
MF	GO:0005216	ion channel activity	3/251	141/8735	0.775985	0.975316	102186277/100750232/102191614	SCN8A/CLCN1/GRIN3A	3
MF	GO:0022838	substrate-specific channel activity	3/251	141/8735	0.775985	0.975316	102186277/100750232/102191614	SCN8A/CLCN1/GRIN3A	3
MF	GO:0005509	calcium ion binding	6/251	264/8735	0.776031	0.975316	102179179/102187435/102177339/102172910/102177541/106503471	KCNIP4/LOC102187435/PPP3R2/EGFL7/EFCAB1/DST	6
MF	GO:0017048	Rho GTPase binding	1/251	53/8735	0.787741	0.975316	108638457	LOC108638457	1
MF	GO:0070011	peptidase activity, acting on L-amino acid peptides	10/251	428/8735	0.793271	0.975316	102186804/102180367/102181345/102182637/102188113/102187460/102179462/108636459/108633876/108633241	PARL/USP33/CAPN11/SCRN3/PSMA2/CELA1/USP46/LOC108636459/LOC108633876/LOC108633241	10
MF	GO:0003735	structural constituent of ribosome	3/251	147/8735	0.799581	0.975316	102182132/102190789/102187834	RPL36AL/RPL4/MRPL32	3
MF	GO:0016798	hydrolase activity, acting on glycosyl bonds	1/251	56/8735	0.805626	0.975316	102191050	LCTL	1
MF	GO:0008233	peptidase activity	10/251	440/8735	0.820073	0.975316	102186804/102180367/102181345/102182637/102188113/102187460/102179462/108636459/108633876/108633241	PARL/USP33/CAPN11/SCRN3/PSMA2/CELA1/USP46/LOC108636459/LOC108633876/LOC108633241	10
MF	GO:0015267	channel activity	3/251	153/8735	0.821069	0.975316	102186277/100750232/102191614	SCN8A/CLCN1/GRIN3A	3
MF	GO:0022803	passive transmembrane transporter activity	3/251	153/8735	0.821069	0.975316	102186277/100750232/102191614	SCN8A/CLCN1/GRIN3A	3
MF	GO:0046873	metal ion transmembrane transporter activity	1/251	59/8735	0.822009	0.975316	102186277	SCN8A	1
MF	GO:0003700	DNA-binding transcription factor activity	5/251	240/8735	0.825161	0.975316	100860876/102189590/102173419/106502413/108638419	RORC/SNAPC5/ZSCAN2/FOXE1/FOXD1	5
MF	GO:0022890	inorganic cation transmembrane transporter activity	2/251	109/8735	0.825763	0.975316	102186277/102173603	SCN8A/ATP5H	2
MF	GO:0015399	primary active transmembrane transporter activity	1/251	60/8735	0.827158	0.975316	100861157	ABCB6	1
MF	GO:0015405	P-P-bond-hydrolysis-driven transmembrane transporter activity	1/251	60/8735	0.827158	0.975316	100861157	ABCB6	1
MF	GO:0042626	ATPase activity, coupled to transmembrane movement of substances	1/251	60/8735	0.827158	0.975316	100861157	ABCB6	1
MF	GO:0043492	ATPase activity, coupled to movement of substances	1/251	60/8735	0.827158	0.975316	100861157	ABCB6	1
MF	GO:0003924	GTPase activity	3/251	156/8735	0.831061	0.975316	102178119/102177846/106503460	LOC102178119/LOC102177846/EEFSEC	3
MF	GO:0030414	peptidase inhibitor activity	1/251	64/8735	0.846313	0.975316	102190597	ANOS1	1
MF	GO:0061134	peptidase regulator activity	1/251	64/8735	0.846313	0.975316	102190597	ANOS1	1
MF	GO:0017016	Ras GTPase binding	1/251	66/8735	0.855083	0.975316	108638457	LOC108638457	1
MF	GO:0031267	small GTPase binding	1/251	66/8735	0.855083	0.975316	108638457	LOC108638457	1
MF	GO:0008324	cation transmembrane transporter activity	2/251	121/8735	0.867329	0.975316	102186277/102173603	SCN8A/ATP5H	2
MF	GO:0030545	receptor regulator activity	3/251	169/8735	0.869013	0.975316	102178195/102176270/100860794	UTS2/CCL28/LEP	3
MF	GO:0048018	receptor ligand activity	3/251	169/8735	0.869013	0.975316	102178195/102176270/100860794	UTS2/CCL28/LEP	3
MF	GO:0004930	G-protein-coupled receptor activity	6/251	307/8735	0.881079	0.975316	102190560/102184857/102188450/102185713/102185432/102172168	GRM7/HTR1D/NMUR1/TAS2R60/LOC102185432/GPR158	6
MF	GO:0042623	ATPase activity, coupled	1/251	74/8735	0.885449	0.975316	100861157	ABCB6	1
MF	GO:0015318	inorganic molecular entity transmembrane transporter activity	4/251	226/8735	0.894326	0.975316	102186277/102173603/100750232/102191614	SCN8A/ATP5H/CLCN1/GRIN3A	4
MF	GO:0017111	nucleoside-triphosphatase activity	7/251	359/8735	0.89691	0.975316	102168225/102178119/102177846/100861157/102177627/106503460/102169344	MYO5B/LOC102178119/LOC102177846/ABCB6/KIF27/EEFSEC/RUVBL1	7
MF	GO:0005102	signaling receptor binding	5/251	275/8735	0.901678	0.975316	102178195/102183996/102176270/100860794/102185934	UTS2/AGRP/CCL28/LEP/FAM150A	5
MF	GO:0140110	transcription regulator activity	5/251	275/8735	0.901678	0.975316	100860876/102189590/102173419/106502413/108638419	RORC/SNAPC5/ZSCAN2/FOXE1/FOXD1	5
MF	GO:0016462	pyrophosphatase activity	7/251	365/8735	0.905911	0.975316	102168225/102178119/102177846/100861157/102177627/106503460/102169344	MYO5B/LOC102178119/LOC102177846/ABCB6/KIF27/EEFSEC/RUVBL1	7
MF	GO:0016818	hydrolase activity, acting on acid anhydrides, in phosphorus-containing anhydrides	7/251	368/8735	0.910156	0.975316	102168225/102178119/102177846/100861157/102177627/106503460/102169344	MYO5B/LOC102178119/LOC102177846/ABCB6/KIF27/EEFSEC/RUVBL1	7
MF	GO:0022804	active transmembrane transporter activity	1/251	85/8735	0.917125	0.975316	100861157	ABCB6	1
MF	GO:0016817	hydrolase activity, acting on acid anhydrides	7/251	374/8735	0.918158	0.975316	102168225/102178119/102177846/100861157/102177627/106503460/102169344	MYO5B/LOC102178119/LOC102177846/ABCB6/KIF27/EEFSEC/RUVBL1	7
MF	GO:0051020	GTPase binding	1/251	89/8735	0.926335	0.975316	108638457	LOC108638457	1
MF	GO:0098772	molecular function regulator	7/251	382/8735	0.927868	0.975316	102182878/102178195/102176270/102190597/102181337/100860794/102185934	PPP2R5E/UTS2/CCL28/ANOS1/PPP1R2/LEP/FAM150A	7
MF	GO:0015075	ion transmembrane transporter activity	4/251	252/8735	0.935464	0.977745	102186277/102173603/100750232/102191614	SCN8A/ATP5H/CLCN1/GRIN3A	4
MF	GO:0016887	ATPase activity	1/251	104/8735	0.952665	0.984546	100861157	ABCB6	1
MF	GO:0050662	coenzyme binding	1/251	105/8735	0.954041	0.984546	102176611	IVD	1
MF	GO:0005126	cytokine receptor binding	1/251	108/8735	0.957936	0.984546	102176270	CCL28	1
MF	GO:0046982	protein heterodimerization activity	1/251	115/8735	0.965793	0.987137	102185255	TAF9B	1
MF	GO:0005215	transporter activity	7/251	444/8735	0.974695	0.990761	102186277/102173603/102184005/100861157/102172580/100750232/102191614	SCN8A/ATP5H/SLCO3A1/ABCB6/SLC23A3/CLCN1/GRIN3A	7
MF	GO:0022857	transmembrane transporter activity	6/251	418/8735	0.983066	0.993488	102186277/102173603/100861157/102172580/100750232/102191614	SCN8A/ATP5H/ABCB6/SLC23A3/CLCN1/GRIN3A	6
MF	GO:0046983	protein dimerization activity	2/251	219/8735	0.988117	0.993488	102168923/102185255	TCF24/TAF9B	2
MF	GO:0048037	cofactor binding	1/251	244/8735	0.999266	0.999266	102176611	IVD	1
