# Supplementary material for: Transcriptome analysis revealed the characteristics and functions of long non-coding RNAs in the hypothalamus during sexual maturation in goats
Source: Front Vet Sci. 2024 Jun 12;11:1404681. doi: 10.3389/fvets.2024.1404681 (PMC11210318; doi:10.3389/fvets.2024.1404681)
Supplement: Supplementary file 6 [file Table_5.XLSX]

## Sheet: Sheet1
Table S5. Go enrichment analysis of cis-target genes for DELs
KEGGID	Description	GeneRatio	BgRatio	pvalue	padj	geneID	geneName	keggID	Count
chx04530	Tight junction	12/244	180/8948	0.00374561	0.426129	102179049/102181781/102169162/102178119/102177846/102188460/102181952/102177840/102178033/102186657/102186369/102183859	IGSF5/EZR/DLG2/LOC102178119/LOC102177846/PATJ/PPP2R2A/WHAMM/CLDN15/LOC102186657/LOC102186369/WAS	chx:102179049/chx:102181781/chx:102169162/chx:102178119/chx:102177846/chx:102188460/chx:102181952/chx:102177840/chx:102178033/chx:102186657/chx:102186369/chx:102183859	12
chx04071	Sphingolipid signaling pathway	9/244	123/8948	0.00637118	0.426129	102174749/102182878/102190520/100860904/102181952/102169966/102185891/102184583/102183481	SGPP1/PPP2R5E/MAP2K1/AKT1/PPP2R2A/PLCB2/PTEN/SGMS1/LOC102183481	chx:102174749/chx:102182878/chx:102190520/chx:100860904/chx:102181952/chx:102169966/chx:102185891/chx:102184583/chx:102183481	9
chx04141	Protein processing in endoplasmic reticulum	11/244	171/8948	0.00705531	0.426129	102178357/102186695/100860963/102170349/102168848/102176065/100860882/100861006/100861159/102175536/102175814	VCP/HSPA2/DAD1/RNF185/ERP29/HSPA4L/PDIA3/HSP90AB1/DNAJB2/RPN1/SEC61A1	chx:102178357/chx:102186695/chx:100860963/chx:102170349/chx:102168848/chx:102176065/chx:100860882/chx:100861006/chx:100861159/chx:102175536/chx:102175814	11
chx05211	Renal cell carcinoma	6/244	70/8948	0.011831	0.426129	102190520/102175206/100860904/102174800/100860973/102175351	MAP2K1/CRKL/AKT1/SLC2A1/PAK6/TCEB2	chx:102190520/chx:102175206/chx:100860904/chx:102174800/chx:100860973/chx:102175351	6
chx00670	One carbon pool by folate	3/244	18/8948	0.0120704	0.426129	102172194/102186214/102179144	GART/MTHFD1/ALDH1L1	chx:102172194/chx:102186214/chx:102179144	3
chx04914	Progesterone-mediated oocyte maturation	7/244	92/8948	0.0126284	0.426129	102190520/100860904/100861006/102178285/102174475/102176273/102176487	MAP2K1/AKT1/HSP90AB1/CDC16/RPS6KA2/CPEB1/PKMYT1	chx:102190520/chx:100860904/chx:100861006/chx:102178285/chx:102174475/chx:102176273/chx:102176487	7
chx04920	Adipocytokine signaling pathway	6/244	71/8948	0.0126371	0.426129	100861393/102183996/100860904/102181909/102174800/100860794	PPARA/AGRP/AKT1/NFKBIE/SLC2A1/LEP	chx:100861393/chx:102183996/chx:100860904/chx:102181909/chx:102174800/chx:100860794	6
chx00565	Ether lipid metabolism	5/244	54/8948	0.0154427	0.426129	102182086/102169892/102189339/102174638/102181946	CEPT1/PLA2G3/GDPD1/UGT8/PLPP2	chx:102182086/chx:102169892/chx:102189339/chx:102174638/chx:102181946	5
chx04666	Fc gamma R-mediated phagocytosis	7/244	98/8948	0.0174016	0.426129	102183333/102190520/102171364/102175206/100860904/102181946/102183859	ARF6/MAP2K1/LIMK2/CRKL/AKT1/PLPP2/WAS	chx:102183333/chx:102190520/chx:102171364/chx:102175206/chx:100860904/chx:102181946/chx:102183859	7
chx04722	Neurotrophin signaling pathway	8/244	122/8948	0.0182573	0.426129	102190520/102175206/100860904/102181909/102183480/102169956/102174475/102184795	MAP2K1/CRKL/AKT1/NFKBIE/LOC102183480/SHC2/RPS6KA2/MAGED1	chx:102190520/chx:102175206/chx:100860904/chx:102181909/chx:102183480/chx:102169956/chx:102174475/chx:102184795	8
chx04114	Oocyte meiosis	8/244	123/8948	0.0190841	0.426129	102182878/102190520/102185672/102178285/102177339/102174475/102176273/102176487	PPP2R5E/MAP2K1/CCNE2/CDC16/PPP3R2/RPS6KA2/CPEB1/PKMYT1	chx:102182878/chx:102190520/chx:102185672/chx:102178285/chx:102177339/chx:102174475/chx:102176273/chx:102176487	8
chx00600	Sphingolipid metabolism	5/244	57/8948	0.0191518	0.426129	102174749/102174638/102181946/102184583/102183481	SGPP1/UGT8/PLPP2/SGMS1/LOC102183481	chx:102174749/chx:102174638/chx:102181946/chx:102184583/chx:102183481	5
chx05206	MicroRNAs in cancer	9/244	160/8948	0.0308714	0.607281	102181781/102190520/102185672/102175206/108633488/100861302/102172636/102173121/102185891	EZR/MAP2K1/CCNE2/CRKL/SOX4/HNRNPK/NOTCH1/BRCA1/PTEN	chx:102181781/chx:102190520/chx:102185672/chx:102175206/chx:108633488/chx:100861302/chx:102172636/chx:102173121/chx:102185891	9
chx04724	Glutamatergic synapse	7/244	111/8948	0.0318424	0.607281	102176420/102190560/102176089/102177339/102191614/102169966/102178113	HOMER1/GRM7/DLGAP1/PPP3R2/GRIN3A/PLCB2/HOMER2	chx:102176420/chx:102190560/chx:102176089/chx:102177339/chx:102191614/chx:102169966/chx:102178113	7
chx04022	cGMP-PKG signaling pathway	9/244	168/8948	0.0402732	0.716863	102177443/102190520/102176546/100860904/102187374/102177339/102169966/102181980/102171644	SLC8A3/MAP2K1/SLC25A31/AKT1/PPIF/PPP3R2/PLCB2/MYLK3/SLC8A2	chx:102177443/chx:102190520/chx:102176546/chx:100860904/chx:102187374/chx:102177339/chx:102169966/chx:102181980/chx:102171644	9
chx00562	Inositol phosphate metabolism	5/244	72/8948	0.0462593	0.756859	102172975/102171365/102169966/102185891/102191778	PIK3C2G/INPP5J/PLCB2/PTEN/MTM1	chx:102172975/chx:102171365/chx:102169966/chx:102185891/chx:102191778	5
chx04072	Phospholipase D signaling pathway	8/244	148/8948	0.0493162	0.756859	102183333/102190520/100860904/102190560/102169956/102181946/102169966/102173200	ARF6/MAP2K1/AKT1/GRM7/SHC2/PLPP2/PLCB2/AGPAT2	chx:102183333/chx:102190520/chx:100860904/chx:102190560/chx:102169956/chx:102181946/chx:102169966/chx:102173200	8
chx04070	Phosphatidylinositol signaling system	6/244	98/8948	0.0510242	0.756859	102172975/102181541/102169966/102172557/102185891/102191778	PIK3C2G/PPIP5K1/PLCB2/TMEM55A/PTEN/MTM1	chx:102172975/chx:102181541/chx:102169966/chx:102172557/chx:102185891/chx:102191778	6
chx03460	Fanconi anemia pathway	4/244	54/8948	0.0590898	0.830368	102172715/102175824/102179004/102173121	FANCG/ERCC4/RMI1/BRCA1	chx:102172715/chx:102175824/chx:102179004/chx:102173121	4
chx04068	FoxO signaling pathway	7/244	130/8948	0.0646915	0.83722	102190520/102176420/102172279/102175787/100860904/102178113/102185891	MAP2K1/HOMER1/LOC102172279/PLK4/AKT1/HOMER2/PTEN	chx:102190520/chx:102176420/chx:102172279/chx:102175787/chx:100860904/chx:102178113/chx:102185891	7
chx04370	VEGF signaling pathway	4/244	56/8948	0.0658488	0.83722	102190520/100860904/102169956/102177339	MAP2K1/AKT1/SHC2/PPP3R2	chx:102190520/chx:100860904/chx:102169956/chx:102177339	4
chx04975	Fat digestion and absorption	4/244	57/8948	0.0693731	0.841937	102169892/102181946/102173200/108633223	PLA2G3/PLPP2/AGPAT2/LOC108633223	chx:102169892/chx:102181946/chx:102173200/chx:108633884	4
chx05415	Diabetic cardiomyopathy	10/244	220/8948	0.078454	0.849764	100861393/102176546/102173603/100860904/102187374/102174800/102188675/102186769/102169966/102185891	PPARA/SLC25A31/ATP5H/AKT1/PPIF/SLC2A1/LOC102188675/MPC1/PLCB2/PTEN	chx:100861393/chx:102176546/chx:102173603/chx:100860904/chx:102187374/chx:102174800/chx:102188675/chx:102186769/chx:102169966/chx:102185891	10
chx04742	Taste transduction	5/244	84/8948	0.0789587	0.849764	102186247/102184857/102185713/102185432/102169966	P2RY1/HTR1D/TAS2R60/LOC102185432/PLCB2	chx:102186247/chx:102184857/chx:102185713/chx:102185432/chx:102169966	5
chx04012	ErbB signaling pathway	5/244	85/8948	0.0821279	0.849764	102190520/102175206/100860904/102169956/100860973	MAP2K1/CRKL/AKT1/SHC2/PAK6	chx:102190520/chx:102175206/chx:100860904/chx:102169956/chx:100860973	5
chx04371	Apelin signaling pathway	7/244	139/8948	0.0855326	0.849764	102177443/102190520/100860801/100860904/102169966/102181980/102171644	SLC8A3/MAP2K1/LIPE/AKT1/PLCB2/MYLK3/SLC8A2	chx:102177443/chx:102190520/chx:100860801/chx:100860904/chx:102169966/chx:102181980/chx:102171644	7
chx04066	HIF-1 signaling pathway	6/244	113/8948	0.0882128	0.849764	102190520/100860904/102174800/102175351/102180175/102185725	MAP2K1/AKT1/SLC2A1/TCEB2/EPO/PGK1	chx:102190520/chx:100860904/chx:102174800/chx:102175351/chx:102180175/chx:102185725	6
chx05235	PD-L1 expression and PD-1 checkpoint pathway in cancer	5/244	88/8948	0.0920345	0.849764	102190520/100860904/102181909/102177339/102185891	MAP2K1/AKT1/NFKBIE/PPP3R2/PTEN	chx:102190520/chx:100860904/chx:102181909/chx:102177339/chx:102185891	5
chx05017	Spinocerebellar ataxia	7/244	144/8948	0.0985914	0.849764	102187413/102176546/100860904/102187374/102188113/102191614/102169966	NOP56/SLC25A31/AKT1/PPIF/PSMA2/GRIN3A/PLCB2	chx:102187413/chx:102176546/chx:100860904/chx:102187374/chx:102188113/chx:102191614/chx:102169966	7
chx05132	Salmonella infection	11/244	262/8948	0.102897	0.849764	102172975/102183333/102190520/100860904/100861006/102178119/102177846/102185608/108638455/102168869/100861094	PIK3C2G/ARF6/MAP2K1/AKT1/HSP90AB1/LOC102178119/LOC102177846/SNX18/LOC108638455/RAB7A/DCTN6	chx:102172975/chx:102183333/chx:102190520/chx:100860904/chx:100861006/chx:102178119/chx:102177846/chx:102185608/chx:108638455/chx:102168869/chx:100861094	11
chx04720	Long-term potentiation	4/244	66/8948	0.105249	0.849764	102190520/102177339/102174475/102169966	MAP2K1/PPP3R2/RPS6KA2/PLCB2	chx:102190520/chx:102177339/chx:102174475/chx:102169966	4
chx04510	Focal adhesion	9/244	205/8948	0.108009	0.849764	102190520/102175206/100860904/102185146/102169956/100860973/102181980/102185891/102176947	MAP2K1/CRKL/AKT1/ZYX/SHC2/PAK6/MYLK3/PTEN/COL4A5	chx:102190520/chx:102175206/chx:100860904/chx:102185146/chx:102169956/chx:100860973/chx:102181980/chx:102185891/chx:102176947	9
chx00513	Various types of N-glycan biosynthesis	3/244	44/8948	0.117599	0.849764	102188772/100860963/102175536	MGAT2/DAD1/RPN1	chx:102188772/chx:100860963/chx:102175536	3
chx05230	Central carbon metabolism in cancer	4/244	69/8948	0.118767	0.849764	102190520/100860904/102174800/102185891	MAP2K1/AKT1/SLC2A1/PTEN	chx:102190520/chx:100860904/chx:102174800/chx:102185891	4
chx04726	Serotonergic synapse	6/244	123/8948	0.119454	0.849764	102190520/102179132/102178853/102187263/102184857/102169966	MAP2K1/LOC102179132/LOC102178853/ALOX12/HTR1D/PLCB2	chx:102190520/chx:102179132/chx:102178853/chx:102187263/chx:102184857/chx:102169966	6
chx04662	B cell receptor signaling pathway	4/244	70/8948	0.123433	0.849764	102190520/100860904/102181909/102177339	MAP2K1/AKT1/NFKBIE/PPP3R2	chx:102190520/chx:100860904/chx:102181909/chx:102177339	4
chx05215	Prostate cancer	5/244	97/8948	0.1252	0.849764	102190520/102185672/100860904/100861006/102185891	MAP2K1/CCNE2/AKT1/HSP90AB1/PTEN	chx:102190520/chx:102185672/chx:100860904/chx:100861006/chx:102185891	5
chx00591	Linoleic acid metabolism	3/244	46/8948	0.129713	0.849764	102169892/102179132/102178853	PLA2G3/LOC102179132/LOC102178853	chx:102169892/chx:102179132/chx:102178853	3
chx05020	Prion disease	11/244	275/8948	0.131295	0.849764	102186695/102176546/102173603/102187374/102178119/102177846/102188113/102177339/102191614/102188675/102172636	HSPA2/SLC25A31/ATP5H/PPIF/LOC102178119/LOC102177846/PSMA2/PPP3R2/GRIN3A/LOC102188675/NOTCH1	chx:102186695/chx:102176546/chx:102173603/chx:102187374/chx:102178119/chx:102177846/chx:102188113/chx:102177339/chx:102191614/chx:102188675/chx:102172636	11
chx04137	Mitophagy - animal	4/244	72/8948	0.132995	0.849764	102174886/102173601/102168869/100861340	ATG9A/NBR1/RAB7A/FIS1	chx:102174886/chx:102173601/chx:102168869/chx:100861340	4
chx05214	Glioma	4/244	73/8948	0.137887	0.849764	102190520/100860904/102169956/102185891	MAP2K1/AKT1/SHC2/PTEN	chx:102190520/chx:100860904/chx:102169956/chx:102185891	4
chx03060	Protein export	2/244	24/8948	0.138295	0.849764	102174246/102175814	SEC11A/SEC61A1	chx:102174246/chx:102175814	2
chx05016	Huntington disease	12/244	310/8948	0.140573	0.849764	102176546/102173603/102187374/102178119/102177846/102188113/102180114/102181107/102181376/102188675/102169966/100861094	SLC25A31/ATP5H/PPIF/LOC102178119/LOC102177846/PSMA2/LOC102180114/LOC102181107/POLR2B/LOC102188675/PLCB2/DCTN6	chx:102176546/chx:102173603/chx:102187374/chx:102178119/chx:102177846/chx:102188113/chx:102180114/chx:102181107/chx:102181376/chx:102188675/chx:102169966/chx:100861094	12
chx04660	T cell receptor signaling pathway	5/244	101/8948	0.141493	0.849764	102190520/100860904/102181909/102177339/100860973	MAP2K1/AKT1/NFKBIE/PPP3R2/PAK6	chx:102190520/chx:100860904/chx:102181909/chx:102177339/chx:100860973	5
chx05160	Hepatitis C	7/244	160/8948	0.147183	0.849764	100861393/102190520/100860904/102181952/102178033/102186657/102186369	PPARA/MAP2K1/AKT1/PPP2R2A/CLDN15/LOC102186657/LOC102186369	chx:100861393/chx:102190520/chx:100860904/chx:102181952/chx:102178033/chx:102186657/chx:102186369	7
chx04918	Thyroid hormone synthesis	4/244	76/8948	0.152987	0.849764	102180882/102181334/102171610/102169966	ASGR2/ASGR1/IYD/PLCB2	chx:102180882/chx:102181334/chx:102171610/chx:102169966	4
chx05220	Chronic myeloid leukemia	4/244	77/8948	0.158154	0.849764	102190520/102175206/100860904/102169956	MAP2K1/CRKL/AKT1/SHC2	chx:102190520/chx:102175206/chx:100860904/chx:102169956	4
chx00230	Purine metabolism	6/244	134/8948	0.15929	0.849764	102172194/102183369/102172480/102185692/102177346/102187555	GART/PDE9A/NT5C/ADSSL1/DGUOK/PAPSS2	chx:102172194/chx:102183369/chx:102172480/chx:102185692/chx:102177346/chx:102187555	6
chx04922	Glucagon signaling pathway	5/244	106/8948	0.163076	0.849764	100861393/100860904/102174800/102177339/102169966	PPARA/AKT1/SLC2A1/PPP3R2/PLCB2	chx:100861393/chx:100860904/chx:102174800/chx:102177339/chx:102169966	5
chx04915	Estrogen signaling pathway	6/244	136/8948	0.167093	0.849764	102186695/102190520/100860904/100861006/102169956/102169966	HSPA2/MAP2K1/AKT1/HSP90AB1/SHC2/PLCB2	chx:102186695/chx:102190520/chx:100860904/chx:100861006/chx:102169956/chx:102169966	6
chx00510	N-Glycan biosynthesis	3/244	52/8948	0.168433	0.849764	102188772/100860963/102175536	MGAT2/DAD1/RPN1	chx:102188772/chx:100860963/chx:102175536	3
chx04961	Endocrine and other factor-regulated calcium reabsorption	3/244	52/8948	0.168433	0.849764	102177443/102169966/102171644	SLC8A3/PLCB2/SLC8A2	chx:102177443/chx:102169966/chx:102171644	3
chx05100	Bacterial invasion of epithelial cells	4/244	79/8948	0.16868	0.849764	102189847/102175206/102169956/102181234	SEPT11/CRKL/SHC2/SEPT9	chx:102189847/chx:102175206/chx:102169956/chx:102181234	4
chx01521	EGFR tyrosine kinase inhibitor resistance	4/244	80/8948	0.174034	0.860499	102190520/100860904/102169956/102185891	MAP2K1/AKT1/SHC2/PTEN	chx:102190520/chx:100860904/chx:102169956/chx:102185891	4
chx00330	Arginine and proline metabolism	3/244	54/8948	0.182016	0.860628	102173140/102183273/106503387	LOC102173140/CKMT1A/CKB	chx:102173140/chx:102183273/chx:106503387	3
chx00650	Butanoate metabolism	2/244	29/8948	0.186689	0.860628	102176561/102180798	HMGCS1/BDH1	chx:102176561/chx:102180798	2
chx05166	Human T-cell leukemia virus 1 infection	9/244	235/8948	0.192516	0.860628	102190520/102185672/102176546/100860904/102178285/102174800/102177339/102176047/102185891	MAP2K1/CCNE2/SLC25A31/AKT1/CDC16/SLC2A1/PPP3R2/BUB1B/PTEN	chx:102190520/chx:102185672/chx:102176546/chx:100860904/chx:102178285/chx:102174800/chx:102177339/chx:102176047/chx:102185891	9
chx03010	Ribosome	8/244	204/8948	0.193672	0.860628	106501927/102182132/102181870/102190789/102173666/102168677/102188995/102187834	MRPL9/RPL36AL/RPS29/RPL4/MRPL33/LOC102168677/MRPS21/MRPL32	chx:106501927/chx:102175931/chx:102181870/chx:102190789/chx:102173666/chx:102168677/chx:102188995/chx:102187834	8
chx04931	Insulin resistance	5/244	113/8948	0.195324	0.860628	100861393/100860904/102174800/102174475/102185891	PPARA/AKT1/SLC2A1/RPS6KA2/PTEN	chx:100861393/chx:100860904/chx:102174800/chx:102174475/chx:102185891	5
chx05135	Yersinia infection	6/244	144/8948	0.199834	0.860628	102183333/102190520/102175206/100860904/102174475/102183859	ARF6/MAP2K1/CRKL/AKT1/RPS6KA2/WAS	chx:102183333/chx:102190520/chx:102175206/chx:100860904/chx:102174475/chx:102183859	6
chx04115	p53 signaling pathway	4/244	85/8948	0.201633	0.860628	102185672/108638499/108638455/102185891	CCNE2/SIVA1/LOC108638455/PTEN	chx:102185672/chx:108638499/chx:108638455/chx:102185891	4
chx04270	Vascular smooth muscle contraction	6/244	145/8948	0.204086	0.860628	102190520/102169892/102188560/102169966/102178279/102181980	MAP2K1/PLA2G3/CALD1/PLCB2/ACTG2/MYLK3	chx:102190520/chx:102169892/chx:102188560/chx:102169966/chx:102178279/chx:102181980	6
chx04330	Notch signaling pathway	3/244	58/8948	0.209997	0.860628	102183110/102190653/102172636	CIR1/APH1A/NOTCH1	chx:102183110/chx:102190653/chx:102172636	3
chx05213	Endometrial cancer	3/244	58/8948	0.209997	0.860628	102190520/100860904/102185891	MAP2K1/AKT1/PTEN	chx:102190520/chx:100860904/chx:102185891	3
chx03420	Nucleotide excision repair	3/244	59/8948	0.217137	0.860628	102182412/102175824/102181376	POLE2/ERCC4/POLR2B	chx:102182412/chx:102175824/chx:102181376	3
chx04540	Gap junction	4/244	88/8948	0.218783	0.860628	102190520/102178119/102177846/102169966	MAP2K1/LOC102178119/LOC102177846/PLCB2	chx:102190520/chx:102178119/chx:102177846/chx:102169966	4
chx04935	Growth hormone synthesis, secretion and action	5/244	119/8948	0.224579	0.860628	102190520/102175206/100860904/102169956/102169966	MAP2K1/CRKL/AKT1/SHC2/PLCB2	chx:102190520/chx:102175206/chx:100860904/chx:102169956/chx:102169966	5
chx04360	Axon guidance	7/244	181/8948	0.224685	0.860628	108637113/102171364/102183457/102183848/102177339/100860973/102187644	GDF7/LIMK2/RGMA/EPHA1/PPP3R2/PAK6/EPHB4	chx:108637113/chx:102171364/chx:102183457/chx:102183848/chx:102177339/chx:100860973/chx:102187644	7
chx05224	Breast cancer	6/244	150/8948	0.225821	0.860628	102190520/100860904/102169956/102172636/102173121/102185891	MAP2K1/AKT1/SHC2/NOTCH1/BRCA1/PTEN	chx:102190520/chx:100860904/chx:102169956/chx:102172636/chx:102173121/chx:102185891	6
chx04210	Apoptosis	6/244	151/8948	0.230258	0.860628	102190520/100860904/102178119/102177846/102183569/108638455	MAP2K1/AKT1/LOC102178119/LOC102177846/CASP2/LOC108638455	chx:102190520/chx:100860904/chx:102178119/chx:102177846/chx:102183569/chx:108638455	6
chx04919	Thyroid hormone signaling pathway	5/244	122/8948	0.239678	0.860628	102190520/100860904/102174800/102169966/102172636	MAP2K1/AKT1/SLC2A1/PLCB2/NOTCH1	chx:102190520/chx:100860904/chx:102174800/chx:102169966/chx:102172636	5
chx00920	Sulfur metabolism	1/244	10/8948	0.241653	0.860628	102187555	PAPSS2	chx:102187555	1
chx04929	GnRH secretion	3/244	63/8948	0.246162	0.860628	102190520/100860904/102169966	MAP2K1/AKT1/PLCB2	chx:102190520/chx:100860904/chx:102169966	3
chx00590	Arachidonic acid metabolism	4/244	93/8948	0.248175	0.860628	102169892/102179132/102178853/102187263	PLA2G3/LOC102179132/LOC102178853/ALOX12	chx:102169892/chx:102179132/chx:102178853/chx:102187263	4
chx04261	Adrenergic signaling in cardiomyocytes	6/244	155/8948	0.248273	0.860628	102177443/102182878/100860904/102181952/102169966/102171644	SLC8A3/PPP2R5E/AKT1/PPP2R2A/PLCB2/SLC8A2	chx:102177443/chx:102182878/chx:100860904/chx:102181952/chx:102169966/chx:102171644	6
chx04152	AMPK signaling pathway	5/244	125/8948	0.255045	0.860628	102182878/100860801/100860904/100860794/102181952	PPP2R5E/LIPE/AKT1/LEP/PPP2R2A	chx:102182878/chx:100860801/chx:100860904/chx:100860794/chx:102181952	5
chx04710	Circadian rhythm	2/244	36/8948	0.257346	0.860628	100860876/102178645	RORC/PER3	chx:100860876/chx:102178645	2
chx04062	Chemokine signaling pathway	7/244	189/8948	0.25742	0.860628	102190520/102175206/102176270/100860904/102169956/102169966/102183859	MAP2K1/CRKL/CCL28/AKT1/SHC2/PLCB2/WAS	chx:102190520/chx:102175206/chx:102176270/chx:100860904/chx:102169956/chx:102169966/chx:102183859	7
chx05165	Human papillomavirus infection	12/244	354/8948	0.259384	0.860628	102182878/102190520/102185672/102178477/102189626/100860904/102169162/102188460/102181952/102172636/102185891/102176947	PPP2R5E/MAP2K1/CCNE2/ATP6V0D1/UBE3A/AKT1/DLG2/PATJ/PPP2R2A/NOTCH1/PTEN/COL4A5	chx:102182878/chx:102190520/chx:102185672/chx:102178477/chx:102189626/chx:100860904/chx:102169162/chx:102188460/chx:102181952/chx:102172636/chx:102185891/chx:102176947	12
chx01522	Endocrine resistance	4/244	95/8948	0.260168	0.860628	102190520/100860904/102169956/102172636	MAP2K1/AKT1/SHC2/NOTCH1	chx:102190520/chx:100860904/chx:102169956/chx:102172636	4
chx00760	Nicotinate and nicotinamide metabolism	2/244	38/8948	0.277728	0.860628	102172480/102174599	NT5C/NNT	chx:102172480/chx:102174599	2
chx05222	Small cell lung cancer	4/244	98/8948	0.278361	0.860628	102185672/100860904/102185891/102176947	CCNE2/AKT1/PTEN/COL4A5	chx:102185672/chx:100860904/chx:102185891/chx:102176947	4
chx04926	Relaxin signaling pathway	5/244	130/8948	0.281163	0.860628	102190520/100860904/102169956/102169966/102176947	MAP2K1/AKT1/SHC2/PLCB2/COL4A5	chx:102190520/chx:100860904/chx:102169956/chx:102169966/chx:102176947	5
chx05231	Choline metabolism in cancer	4/244	99/8948	0.284472	0.860628	102190520/100860904/102181946/102183859	MAP2K1/AKT1/PLPP2/WAS	chx:102190520/chx:100860904/chx:102181946/chx:102183859	4
chx04110	Cell cycle	6/244	163/8948	0.285417	0.860628	102189526/102182878/102185672/102178285/102176047/102176487	ORC4/PPP2R5E/CCNE2/CDC16/BUB1B/PKMYT1	chx:102189526/chx:102182878/chx:102185672/chx:102178285/chx:102176047/chx:102176487	6
chx00310	Lysine degradation	3/244	69/8948	0.290679	0.860628	102186471/100861039/102174919	WHSC1/PLOD3/SUV39H1	chx:102186471/chx:100861039/chx:102174919	3
chx04810	Regulation of actin cytoskeleton	8/244	231/8948	0.295308	0.860628	102181781/102190520/102171364/102175206/102172668/100860904/100860973/102181980	EZR/MAP2K1/LIMK2/CRKL/IQGAP1/AKT1/PAK6/MYLK3	chx:102181781/chx:102190520/chx:102171364/chx:102175206/chx:102172668/chx:100860904/chx:100860973/chx:102181980	8
chx05170	Human immunodeficiency virus 1 infection	8/244	231/8948	0.295308	0.860628	102190520/102171364/102175206/100860882/100860904/102177339/100860973/102175351	MAP2K1/LIMK2/CRKL/PDIA3/AKT1/PPP3R2/PAK6/TCEB2	chx:102190520/chx:102171364/chx:102175206/chx:100860882/chx:100860904/chx:102177339/chx:100860973/chx:102175351	8
chx04350	TGF-beta signaling pathway	4/244	101/8948	0.296751	0.860628	100860918/108637113/102183457/102175820	ACVR2A/GDF7/RGMA/TGIF1	chx:100860918/chx:108637113/chx:102183457/chx:102175820	4
chx05033	Nicotine addiction	2/244	40/8948	0.298075	0.860628	102180509/102191614	SLC32A1/GRIN3A	chx:102180509/chx:102191614	2
chx04145	Phagosome	6/244	166/8948	0.299657	0.860628	102179221/102178477/102178119/102177846/102168869/102175814	VAMP3/ATP6V0D1/LOC102178119/LOC102177846/RAB7A/SEC61A1	chx:102179221/chx:102178477/chx:102178119/chx:102177846/chx:102168869/chx:102175814	6
chx04218	Cellular senescence	6/244	166/8948	0.299657	0.860628	102190520/102185672/102176546/100860904/102177339/102185891	MAP2K1/CCNE2/SLC25A31/AKT1/PPP3R2/PTEN	chx:102190520/chx:102185672/chx:102176546/chx:100860904/chx:102177339/chx:102185891	6
chx05218	Melanoma	3/244	71/8948	0.305667	0.860628	102190520/100860904/102185891	MAP2K1/AKT1/PTEN	chx:102190520/chx:100860904/chx:102185891	3
chx03440	Homologous recombination	2/244	42/8948	0.318332	0.860628	106503384/102173121	XRCC3/BRCA1	chx:106503384/chx:102173121	2
chx00533	Glycosaminoglycan biosynthesis - keratan sulfate	1/244	14/8948	0.321145	0.860628	102177480	B3GNT7	chx:102177480	1
chx03450	Non-homologous end-joining	1/244	14/8948	0.321145	0.860628	102172306	NHEJ1	chx:102172306	1
chx00564	Glycerophospholipid metabolism	4/244	105/8948	0.321491	0.860628	102182086/102169892/102181946/102173200	CEPT1/PLA2G3/PLPP2/AGPAT2	chx:102182086/chx:102169892/chx:102181946/chx:102173200	4
chx04659	Th17 cell differentiation	4/244	105/8948	0.321491	0.860628	100860876/102181909/100861006/102177339	RORC/NFKBIE/HSP90AB1/PPP3R2	chx:100860876/chx:102181909/chx:100861006/chx:102177339	4
chx03040	Spliceosome	5/244	138/8948	0.323926	0.860628	102171935/102186695/100861007/102188003/100861302	SNRNP40/HSPA2/CDC5L/PRPF3/HNRNPK	chx:102171935/chx:102186695/chx:100861007/chx:102188003/chx:100861302	5
chx04974	Protein digestion and absorption	5/244	138/8948	0.323926	0.860628	102177443/102188405/102171644/102185974/102176947	SLC8A3/COL12A1/SLC8A2/COL26A1/COL4A5	chx:102177443/chx:102188405/chx:102171644/chx:102185974/chx:102176947	5
chx00561	Glycerolipid metabolism	3/244	74/8948	0.328201	0.860628	102181946/102173200/108633223	PLPP2/AGPAT2/LOC108633223	chx:102181946/chx:102173200/chx:108633884	3
chx04910	Insulin signaling pathway	5/244	139/8948	0.32933	0.860628	102190520/102175206/100860801/100860904/102169956	MAP2K1/CRKL/LIPE/AKT1/SHC2	chx:102190520/chx:102175206/chx:100860801/chx:100860904/chx:102169956	5
chx00970	Aminoacyl-tRNA biosynthesis	2/244	44/8948	0.338449	0.860628	102182456/102172678	AARS2/NARS	chx:102182456/chx:102172678	2
chx01523	Antifolate resistance	2/244	44/8948	0.338449	0.860628	102172194/102187263	GART/ALOX12	chx:102172194/chx:102187263	2
chx03022	Basal transcription factors	2/244	44/8948	0.338449	0.860628	102174850/102185255	GTF2A1L/TAF9B	chx:102174850/chx:102185255	2
chx04550	Signaling pathways regulating pluripotency of stem cells	5/244	143/8948	0.351027	0.861235	100860918/102190520/100860904/102180114/102181107	ACVR2A/MAP2K1/AKT1/LOC102180114/LOC102181107	chx:100860918/chx:102190520/chx:100860904/chx:102180114/chx:102181107	5
chx04721	Synaptic vesicle cycle	3/244	78/8948	0.35822	0.861235	102180509/102178477/102172186	SLC32A1/ATP6V0D1/NAPA	chx:102180509/chx:102178477/chx:102172186	3
chx03050	Proteasome	2/244	46/8948	0.358385	0.861235	102188113/102187958	PSMA2/POMP	chx:102188113/chx:102187958	2
chx04140	Autophagy - animal	5/244	145/8948	0.361907	0.861235	102190520/100860904/102174886/102168869/102185891	MAP2K1/AKT1/ATG9A/RAB7A/PTEN	chx:102190520/chx:100860904/chx:102174886/chx:102168869/chx:102185891	5
chx04917	Prolactin signaling pathway	3/244	79/8948	0.365702	0.861235	102190520/100860904/102169956	MAP2K1/AKT1/SHC2	chx:102190520/chx:100860904/chx:102169956	3
chx04971	Gastric acid secretion	3/244	79/8948	0.365702	0.861235	102181781/102169966/102181980	EZR/PLCB2/MYLK3	chx:102181781/chx:102169966/chx:102181980	3
chx00514	Other types of O-glycan biosynthesis	2/244	47/8948	0.368271	0.861235	102187194/100861039	GALNT6/PLOD3	chx:102187194/chx:100861039	2
chx04973	Carbohydrate digestion and absorption	2/244	47/8948	0.368271	0.861235	100860904/102169966	AKT1/PLCB2	chx:100860904/chx:102169966	2
chx00450	Selenocompound metabolism	1/244	17/8948	0.375267	0.861235	102187555	PAPSS2	chx:102187555	1
chx05010	Alzheimer disease	12/244	390/8948	0.37553	0.861235	102190520/102176546/102173603/100860904/102187374/102178119/102177846/102190653/102188113/102177339/102188675/102169966	MAP2K1/SLC25A31/ATP5H/AKT1/PPIF/LOC102178119/LOC102177846/APH1A/PSMA2/PPP3R2/LOC102188675/PLCB2	chx:102190520/chx:102176546/chx:102173603/chx:100860904/chx:102187374/chx:102178119/chx:102177846/chx:102190653/chx:102188113/chx:102177339/chx:102188675/chx:102169966	12
chx04670	Leukocyte transendothelial migration	4/244	114/8948	0.37753	0.861235	102181781/102178033/102186657/102186369	EZR/CLDN15/LOC102186657/LOC102186369	chx:102181781/chx:102178033/chx:102186657/chx:102186369	4
chx04216	Ferroptosis	2/244	48/8948	0.378099	0.861235	102179132/102178853	LOC102179132/LOC102178853	chx:102179132/chx:102178853	2
chx03008	Ribosome biogenesis in eukaryotes	3/244	81/8948	0.380621	0.861235	102187413/102177675/102180446	NOP56/WDR3/POP7	chx:102187413/chx:102177675/chx:102180446	3
chx01210	2-Oxocarboxylic acid metabolism	1/244	18/8948	0.392335	0.879906	102172823	IDH3B	chx:102172823	1
chx04612	Antigen processing and presentation	3/244	83/8948	0.395463	0.879906	102186695/100860882/100861006	HSPA2/PDIA3/HSP90AB1	chx:102186695/chx:100860882/chx:100861006	3
chx00910	Nitrogen metabolism	1/244	19/8948	0.408939	0.898804	102190368	CA14	chx:102190368	1
chx01232	Nucleotide metabolism	3/244	86/8948	0.417546	0.898804	102172480/102185692/102177346	NT5C/ADSSL1/DGUOK	chx:102172480/chx:102185692/chx:102177346	3
chx04151	PI3K-Akt signaling pathway	11/244	367/8948	0.417846	0.898804	102182878/102190520/102185672/102172279/100860904/100861006/102181952/102173121/102180175/102185891/102176947	PPP2R5E/MAP2K1/CCNE2/LOC102172279/AKT1/HSP90AB1/PPP2R2A/BRCA1/EPO/PTEN/COL4A5	chx:102182878/chx:102190520/chx:102185672/chx:102172279/chx:100860904/chx:100861006/chx:102181952/chx:102173121/chx:102180175/chx:102185891/chx:102176947	11
chx00100	Steroid biosynthesis	1/244	20/8948	0.425091	0.898804	102177226	EBP	chx:102177226	1
chx00532	Glycosaminoglycan biosynthesis - chondroitin sulfate / dermatan sulfate	1/244	20/8948	0.425091	0.898804	102169063	DSEL	chx:102169063	1
chx04658	Th1 and Th2 cell differentiation	3/244	88/8948	0.432124	0.898804	102181909/102177339/102172636	NFKBIE/PPP3R2/NOTCH1	chx:102181909/chx:102177339/chx:102172636	3
chx04650	Natural killer cell mediated cytotoxicity	5/244	159/8948	0.437884	0.898804	102190520/102169956/102177339/102171153/108638455	MAP2K1/SHC2/PPP3R2/ULBP3/LOC108638455	chx:102190520/chx:102169956/chx:102177339/chx:102171153/chx:108638455	5
chx05417	Lipid and atherosclerosis	7/244	230/8948	0.438371	0.898804	102186695/100860904/100861006/102169639/102177339/102169966/108638455	HSPA2/AKT1/HSP90AB1/MIB1/PPP3R2/PLCB2/LOC108638455	chx:102186695/chx:100860904/chx:100861006/chx:102169639/chx:102177339/chx:102169966/chx:108638455	7
chx03320	PPAR signaling pathway	3/244	89/8948	0.439363	0.898804	100860846/100861393/102176561	FABP3/PPARA/HMGCS1	chx:100860846/chx:100861393/chx:102176561	3
chx00900	Terpenoid backbone biosynthesis	1/244	21/8948	0.440803	0.898804	102176561	HMGCS1	chx:102176561	1
chx04611	Platelet activation	4/244	125/8948	0.445341	0.898804	102186247/100860904/102169966/102181980	P2RY1/AKT1/PLCB2/MYLK3	chx:102186247/chx:100860904/chx:102169966/chx:102181980	4
chx04814	Motor proteins	6/244	197/8948	0.450568	0.898804	102168225/102178119/102177846/102177627/102178279/100861094	MYO5B/LOC102178119/LOC102177846/KIF27/ACTG2/DCTN6	chx:102168225/chx:102178119/chx:102177846/chx:102177627/chx:102178279/chx:100861094	6
chx00280	Valine, leucine and isoleucine degradation	2/244	56/8948	0.454128	0.898804	102176561/102176611	HMGCS1/IVD	chx:102176561/chx:102176611	2
chx04260	Cardiac muscle contraction	3/244	92/8948	0.460866	0.898804	102177443/102188675/102171644	SLC8A3/LOC102188675/SLC8A2	chx:102177443/chx:102188675/chx:102171644	3
chx04978	Mineral absorption	2/244	58/8948	0.472309	0.898804	102177443/102171644	SLC8A3/SLC8A2	chx:102177443/chx:102171644	2
chx04014	Ras signaling pathway	7/244	238/8948	0.473952	0.898804	102183333/102190520/102169892/100860904/102177991/102169956/100860973	ARF6/MAP2K1/PLA2G3/AKT1/RASA3/SHC2/PAK6	chx:102183333/chx:102190520/chx:102169892/chx:100860904/chx:102177991/chx:102169956/chx:100860973	7
chx04020	Calcium signaling pathway	7/244	238/8948	0.473952	0.898804	102177443/102176546/102187374/102177339/102169966/102181980/102171644	SLC8A3/SLC25A31/PPIF/PPP3R2/PLCB2/MYLK3/SLC8A2	chx:102177443/chx:102176546/chx:102187374/chx:102177339/chx:102169966/chx:102181980/chx:102171644	7
chx04714	Thermogenesis	7/244	240/8948	0.482766	0.898804	102178735/100860801/102173603/102185879/102188675/102174475/102188733	LOC102178735/LIPE/ATP5H/KDM1A/LOC102188675/RPS6KA2/ACTL6B	chx:102178735/chx:100860801/chx:102173603/chx:102185879/chx:102188675/chx:102174475/chx:102188733	7
chx00340	Histidine metabolism	1/244	24/8948	0.485419	0.898804	102178022	UROC1	chx:102178022	1
chx00534	Glycosaminoglycan biosynthesis - heparan sulfate / heparin	1/244	24/8948	0.485419	0.898804	102172900	GLCE	chx:102172900	1
chx05208	Chemical carcinogenesis - reactive oxygen species	7/244	241/8948	0.487159	0.898804	102190520/102176546/102173603/100860904/102187374/102188675/102185891	MAP2K1/SLC25A31/ATP5H/AKT1/PPIF/LOC102188675/PTEN	chx:102190520/chx:102176546/chx:102173603/chx:100860904/chx:102187374/chx:102188675/chx:102185891	7
chx04730	Long-term depression	2/244	60/8948	0.490122	0.898804	102190520/102169966	MAP2K1/PLCB2	chx:102190520/chx:102169966	2
chx04923	Regulation of lipolysis in adipocytes	2/244	60/8948	0.490122	0.898804	100860801/100860904	LIPE/AKT1	chx:100860801/chx:100860904	2
chx05134	Legionellosis	2/244	60/8948	0.490122	0.898804	102178357/102186695	VCP/HSPA2	chx:102178357/chx:102186695	2
chx04728	Dopaminergic synapse	4/244	133/8948	0.493246	0.898804	102182878/100860904/102181952/102169966	PPP2R5E/AKT1/PPP2R2A/PLCB2	chx:102182878/chx:100860904/chx:102181952/chx:102169966	4
chx00563	Glycosylphosphatidylinositol (GPI)-anchor biosynthesis	1/244	25/8948	0.499489	0.898804	102174206	PIGO	chx:102174206	1
chx04217	Necroptosis	5/244	171/8948	0.50138	0.898804	102176546/102179132/102178853/100861006/108638455	SLC25A31/LOC102179132/LOC102178853/HSP90AB1/LOC108638455	chx:102176546/chx:102179132/chx:102178853/chx:100861006/chx:108638455	5
chx03015	mRNA surveillance pathway	3/244	98/8948	0.502755	0.898804	102182878/102186132/102181952	PPP2R5E/UPF3A/PPP2R2A	chx:102182878/chx:102186132/chx:102181952	3
chx04213	Longevity regulating pathway - multiple species	2/244	62/8948	0.507554	0.898804	102186695/100860904	HSPA2/AKT1	chx:102186695/chx:100860904	2
chx05207	Chemical carcinogenesis - receptor activation	6/244	210/8948	0.512529	0.898804	100861393/102190520/100860904/100861006/102174475/102179715	PPARA/MAP2K1/AKT1/HSP90AB1/RPS6KA2/KLF15	chx:100861393/chx:102190520/chx:100860904/chx:100861006/chx:102174475/chx:102180404	6
chx00480	Glutathione metabolism	2/244	63/8948	0.516125	0.898804	102173140/102181787	LOC102173140/NAT8	chx:102173140/chx:102181787	2
chx05225	Hepatocellular carcinoma	5/244	174/8948	0.516843	0.898804	102190520/100860904/102169956/102188733/102185891	MAP2K1/AKT1/SHC2/ACTL6B/PTEN	chx:102190520/chx:100860904/chx:102169956/chx:102188733/chx:102185891	5
chx04142	Lysosome	4/244	138/8948	0.522304	0.898804	102175505/102178477/102180951/102176733	MFSD8/ATP6V0D1/LAPTM4B/AP3B2	chx:102175505/chx:102178477/chx:102180951/chx:102176733	4
chx04966	Collecting duct acid secretion	1/244	27/8948	0.526489	0.898804	102178477	ATP6V0D1	chx:102178477	1
chx04664	Fc epsilon RI signaling pathway	2/244	65/8948	0.532967	0.898804	102190520/100860904	MAP2K1/AKT1	chx:102190520/chx:100860904	2
chx04621	NOD-like receptor signaling pathway	5/244	179/8948	0.54216	0.898804	102182833/100861006/102184679/102173932/102169966	TP53BP1/HSP90AB1/LOC102184679/LOC102173932/PLCB2	chx:102182833/chx:100861006/chx:102184679/chx:102173932/chx:102169966	5
chx04933	AGE-RAGE signaling pathway in diabetic complications	3/244	104/8948	0.542929	0.898804	100860904/102169966/102176947	AKT1/PLCB2/COL4A5	chx:100860904/chx:102169966/chx:102176947	3
chx00030	Pentose phosphate pathway	1/244	29/8948	0.552038	0.898804	108633214	RBKS	chx:108633214	1
chx03250	Viral life cycle - HIV-1	2/244	68/8948	0.557473	0.898804	102181244/102185044	MAP1A/ELL3	chx:102181244/chx:102185044	2
chx05221	Acute myeloid leukemia	2/244	68/8948	0.557473	0.898804	102190520/100860904	MAP2K1/AKT1	chx:102190520/chx:100860904	2
chx00020	Citrate cycle (TCA cycle)	1/244	30/8948	0.564294	0.898804	102172823	IDH3B	chx:102172823	1
chx05203	Viral carcinogenesis	6/244	222/8948	0.567303	0.898804	102185672/102178477/102189626/102172121/100861302/102174850	CCNE2/ATP6V0D1/UBE3A/SND1/HNRNPK/GTF2A1L	chx:102185672/chx:102178477/chx:102189626/chx:102172121/chx:100861302/chx:102174850	6
chx05031	Amphetamine addiction	2/244	70/8948	0.573298	0.898804	102177339/102191614	PPP3R2/GRIN3A	chx:102177339/chx:102191614	2
chx00592	alpha-Linolenic acid metabolism	1/244	31/8948	0.576215	0.898804	102169892	PLA2G3	chx:102169892	1
chx05223	Non-small cell lung cancer	2/244	71/8948	0.581056	0.898804	102190520/100860904	MAP2K1/AKT1	chx:102190520/chx:100860904	2
chx04120	Ubiquitin mediated proteolysis	4/244	149/8948	0.58327	0.898804	102189626/102178285/102173121/102175351	UBE3A/CDC16/BRCA1/TCEB2	chx:102189626/chx:102178285/chx:102173121/chx:102175351	4
chx04725	Cholinergic synapse	3/244	111/8948	0.587351	0.898804	102190520/100860904/102169966	MAP2K1/AKT1/PLCB2	chx:102190520/chx:100860904/chx:102169966	3
chx03020	RNA polymerase	1/244	32/8948	0.587811	0.898804	102181376	POLR2B	chx:102181376	1
chx04924	Renin secretion	2/244	73/8948	0.596259	0.898804	102177339/102169966	PPP3R2/PLCB2	chx:102177339/chx:102169966	2
chx05142	Chagas disease	3/244	113/8948	0.599528	0.898804	100860904/102181952/102169966	AKT1/PPP2R2A/PLCB2	chx:100860904/chx:102181952/chx:102169966	3
chx05145	Toxoplasmosis	3/244	113/8948	0.599528	0.898804	102186695/100860904/102187374	HSPA2/AKT1/PPIF	chx:102186695/chx:100860904/chx:102187374	3
chx01230	Biosynthesis of amino acids	2/244	74/8948	0.603705	0.898804	102172823/102185725	IDH3B/PGK1	chx:102172823/chx:102185725	2
chx04921	Oxytocin signaling pathway	4/244	153/8948	0.604307	0.898804	102190520/102177339/102169966/102181980	MAP2K1/PPP3R2/PLCB2/MYLK3	chx:102190520/chx:102177339/chx:102169966/chx:102181980	4
chx05226	Gastric cancer	4/244	153/8948	0.604307	0.898804	102190520/102185672/100860904/102169956	MAP2K1/CCNE2/AKT1/SHC2	chx:102190520/chx:102185672/chx:100860904/chx:102169956	4
chx04130	SNARE interactions in vesicular transport	1/244	34/8948	0.610064	0.898804	102179221	VAMP3	chx:102179221	1
chx04136	Autophagy - other	1/244	34/8948	0.610064	0.898804	102174886	ATG9A	chx:102174886	1
chx05146	Amoebiasis	3/244	115/8948	0.611468	0.898804	102169966/102168869/102176947	PLCB2/RAB7A/COL4A5	chx:102169966/chx:102168869/chx:102176947	3
chx05012	Parkinson disease	7/244	274/8948	0.62389	0.898804	102176546/102173603/102187374/102178119/102177846/102188113/102188675	SLC25A31/ATP5H/PPIF/LOC102178119/LOC102177846/PSMA2/LOC102188675	chx:102176546/chx:102173603/chx:102187374/chx:102178119/chx:102177846/chx:102188113/chx:102188675	7
chx04390	Hippo signaling pathway	4/244	157/8948	0.624692	0.898804	108637113/102169162/102188460/102181952	GDF7/DLG2/PATJ/PPP2R2A	chx:108637113/chx:102169162/chx:102188460/chx:102181952	4
chx05212	Pancreatic cancer	2/244	77/8948	0.625421	0.898804	102190520/100860904	MAP2K1/AKT1	chx:102190520/chx:100860904	2
chx00512	Mucin type O-glycan biosynthesis	1/244	36/8948	0.63112	0.898804	102187194	GALNT6	chx:102187194	1
chx03030	DNA replication	1/244	36/8948	0.63112	0.898804	102182412	POLE2	chx:102182412	1
chx05216	Thyroid cancer	1/244	36/8948	0.63112	0.898804	102190520	MAP2K1	chx:102190520	1
chx05412	Arrhythmogenic right ventricular cardiomyopathy	2/244	78/8948	0.632453	0.898804	102177443/102171644	SLC8A3/SLC8A2	chx:102177443/chx:102171644	2
chx04150	mTOR signaling pathway	4/244	159/8948	0.634634	0.898804	102190520/100860904/102174475/102185891	MAP2K1/AKT1/RPS6KA2/PTEN	chx:102190520/chx:100860904/chx:102174475/chx:102185891	4
chx04932	Non-alcoholic fatty liver disease	4/244	159/8948	0.634634	0.898804	100861393/100860904/100860794/102188675	PPARA/AKT1/LEP/LOC102188675	chx:100861393/chx:100860904/chx:100860794/chx:102188675	4
chx01524	Platinum drug resistance	2/244	79/8948	0.639381	0.898804	100860904/102173121	AKT1/BRCA1	chx:100860904/chx:102173121	2
chx00040	Pentose and glucuronate interconversions	1/244	37/8948	0.641219	0.898804	102170708	CRYL1	chx:102170708	1
chx04024	cAMP signaling pathway	6/244	241/8948	0.647467	0.898804	100861393/102190520/100860801/100860904/102184857/102191614	PPARA/MAP2K1/LIPE/AKT1/HTR1D/GRIN3A	chx:100861393/chx:102190520/chx:100860801/chx:100860904/chx:102184857/chx:102191614	6
chx05163	Human cytomegalovirus infection	6/244	241/8948	0.647467	0.898804	102190520/102175206/100860882/100860904/102177339/102169966	MAP2K1/CRKL/PDIA3/AKT1/PPP3R2/PLCB2	chx:102190520/chx:102175206/chx:100860882/chx:100860904/chx:102177339/chx:102169966	6
chx04960	Aldosterone-regulated sodium reabsorption	1/244	38/8948	0.651044	0.898804	102183447	HSD11B2	chx:102183447	1
chx05219	Bladder cancer	1/244	38/8948	0.651044	0.898804	102190520	MAP2K1	chx:102190520	1
chx04380	Osteoclast differentiation	3/244	122/8948	0.651362	0.898804	102190520/100860904/102177339	MAP2K1/AKT1/PPP3R2	chx:102190520/chx:100860904/chx:102177339	3
chx01250	Biosynthesis of nucleotide sugars	1/244	39/8948	0.6606	0.898804	102171423	NANS	chx:102171423	1
chx05143	African trypanosomiasis	1/244	39/8948	0.6606	0.898804	102169966	PLCB2	chx:102169966	1
chx05022	Pathways of neurodegeneration - multiple diseases	12/244	480/8948	0.664479	0.898804	102178357/102190520/102176546/102173603/102187374/102178119/102177846/102188113/102177339/102188675/102169966/100861094	VCP/MAP2K1/SLC25A31/ATP5H/PPIF/LOC102178119/LOC102177846/PSMA2/PPP3R2/LOC102188675/PLCB2/DCTN6	chx:102178357/chx:102190520/chx:102176546/chx:102173603/chx:102187374/chx:102178119/chx:102177846/chx:102188113/chx:102177339/chx:102188675/chx:102169966/chx:100861094	12
chx04613	Neutrophil extracellular trap formation	5/244	206/8948	0.666672	0.898804	102190520/102176546/100860904/102187374/102169966	MAP2K1/SLC25A31/AKT1/PPIF/PLCB2	chx:102190520/chx:102176546/chx:100860904/chx:102187374/chx:102169966	5
chx04514	Cell adhesion molecules	4/244	166/8948	0.668078	0.898804	102171121/102178033/102186657/102186369	NEGR1/CLDN15/LOC102186657/LOC102186369	chx:102171121/chx:102178033/chx:102186657/chx:102186369	4
chx00250	Alanine, aspartate and glutamate metabolism	1/244	40/8948	0.669895	0.898804	102185692	ADSSL1	chx:102185692	1
chx04015	Rap1 signaling pathway	5/244	211/8948	0.687152	0.905826	102186247/102190520/102175206/100860904/102169966	P2RY1/MAP2K1/CRKL/AKT1/PLCB2	chx:102186247/chx:102190520/chx:102175206/chx:100860904/chx:102169966	5
chx04911	Insulin secretion	2/244	87/8948	0.691156	0.905826	102174800/102169966	SLC2A1/PLCB2	chx:102174800/chx:102169966	2
chx04310	Wnt signaling pathway	4/244	172/8948	0.695039	0.905826	102177339/102169966/102169344/102177509	PPP3R2/PLCB2/RUVBL1/PORCN	chx:102177339/chx:102169966/chx:102169344/chx:102177509	4
chx03410	Base excision repair	1/244	43/8948	0.696288	0.905826	102182412	POLE2	chx:102182412	1
chx05169	Epstein-Barr virus infection	5/244	215/8948	0.702916	0.905826	102185672/100860882/100860904/102181909/102183110	CCNE2/PDIA3/AKT1/NFKBIE/CIR1	chx:102185672/chx:100860882/chx:100860904/chx:102181909/chx:102183110	5
chx05210	Colorectal cancer	2/244	89/8948	0.703107	0.905826	102190520/100860904	MAP2K1/AKT1	chx:102190520/chx:100860904	2
chx05164	Influenza A	4/244	175/8948	0.707924	0.905826	102190520/102176546/100860904/108638455	MAP2K1/SLC25A31/AKT1/LOC108638455	chx:102190520/chx:102176546/chx:100860904/chx:108638455	4
chx04672	Intestinal immune network for IgA production	1/244	45/8948	0.712704	0.905826	102176270	CCL28	chx:102176270	1
chx04912	GnRH signaling pathway	2/244	91/8948	0.714672	0.905826	102190520/102169966	MAP2K1/PLCB2	chx:102190520/chx:102169966	2
chx05410	Hypertrophic cardiomyopathy	2/244	91/8948	0.714672	0.905826	102177443/102171644	SLC8A3/SLC8A2	chx:102177443/chx:102171644	2
chx04080	Neuroactive ligand-receptor interaction	9/244	380/8948	0.715189	0.905826	102186247/102178195/102173972/102190560/102184857/102188450/102186809/100860794/102191614	P2RY1/UTS2/NMB/GRM7/HTR1D/NMUR1/LYPD6/LEP/GRIN3A	chx:102186247/chx:102178195/chx:102173972/chx:102190560/chx:102184857/chx:102188450/chx:102186809/chx:100860794/chx:102191614	9
chx04520	Adherens junction	2/244	92/8948	0.720312	0.905826	102172668/102183859	IQGAP1/WAS	chx:102172668/chx:102183859	2
chx00860	Porphyrin metabolism	1/244	46/8948	0.720578	0.905826	102172401	FECH	chx:102172401	1
chx04962	Vasopressin-regulated water reabsorption	1/244	47/8948	0.728237	0.905826	100861094	DCTN6	chx:100861094	1
chx04512	ECM-receptor interaction	2/244	94/8948	0.731312	0.905826	102171617/102176947	FREM2/COL4A5	chx:102171617/chx:102176947	2
chx04925	Aldosterone synthesis and secretion	2/244	95/8948	0.736673	0.905826	100860801/102169966	LIPE/PLCB2	chx:100860801/chx:102169966	2
chx05414	Dilated cardiomyopathy	2/244	95/8948	0.736673	0.905826	102177443/102171644	SLC8A3/SLC8A2	chx:102177443/chx:102171644	2
chx00190	Oxidative phosphorylation	3/244	142/8948	0.748908	0.905826	102178477/102173603/102188675	ATP6V0D1/ATP5H/LOC102188675	chx:102178477/chx:102173603/chx:102188675	3
chx05030	Cocaine addiction	1/244	50/8948	0.749981	0.905826	102191614	GRIN3A	chx:102191614	1
chx05152	Tuberculosis	4/244	186/8948	0.751781	0.905826	102178477/100860904/102177339/102168869	ATP6V0D1/AKT1/PPP3R2/RAB7A	chx:102178477/chx:100860904/chx:102177339/chx:102168869	4
chx04713	Circadian entrainment	2/244	98/8948	0.752215	0.905826	102178645/102169966	PER3/PLCB2	chx:102178645/chx:102169966	2
chx05162	Measles	3/244	143/8948	0.753159	0.905826	102186695/102185672/100860904	HSPA2/CCNE2/AKT1	chx:102186695/chx:102185672/chx:100860904	3
chx05418	Fluid shear stress and atherosclerosis	3/244	143/8948	0.753159	0.905826	100860918/100860904/100861006	ACVR2A/AKT1/HSP90AB1	chx:100860918/chx:100860904/chx:100861006	3
chx04916	Melanogenesis	2/244	100/8948	0.762133	0.910887	102190520/102169966	MAP2K1/PLCB2	chx:102190520/chx:102169966	2
chx04061	Viral protein interaction with cytokine and cytokine receptor	2/244	101/8948	0.766963	0.910887	102176270/108638455	CCL28/LOC108638455	chx:102176270/chx:108638455	2
chx00520	Amino sugar and nucleotide sugar metabolism	1/244	53/8948	0.769993	0.910887	102171423	NANS	chx:102171423	1
chx04625	C-type lectin receptor signaling pathway	2/244	102/8948	0.771707	0.910887	100860904/102177339	AKT1/PPP3R2	chx:100860904/chx:102177339	2
chx04928	Parathyroid hormone synthesis, secretion and action	2/244	104/8948	0.780945	0.910887	102190520/102169966	MAP2K1/PLCB2	chx:102190520/chx:102169966	2
chx00240	Pyrimidine metabolism	1/244	55/8948	0.782439	0.910887	102172480	NT5C	chx:102172480	1
chx04972	Pancreatic secretion	2/244	106/8948	0.789854	0.910887	102169892/102169966	PLA2G3/PLCB2	chx:102169892/chx:102169966	2
chx04934	Cushing syndrome	3/244	155/8948	0.799775	0.910887	102190520/102185672/102169966	MAP2K1/CCNE2/PLCB2	chx:102190520/chx:102185672/chx:102169966	3
chx04620	Toll-like receptor signaling pathway	2/244	110/8948	0.806722	0.910887	102190520/100860904	MAP2K1/AKT1	chx:102190520/chx:100860904	2
chx05034	Alcoholism	4/244	203/8948	0.809405	0.910887	102190520/100861005/102169956/102191614	MAP2K1/SLC29A1/SHC2/GRIN3A	chx:102190520/chx:100861005/chx:102169956/chx:102191614	4
chx04940	Type I diabetes mellitus	1/244	60/8948	0.810698	0.910887	102179143	PTPRN	chx:102179143	1
chx05014	Amyotrophic lateral sclerosis	8/244	376/8948	0.811223	0.910887	102178357/102173603/102178119/102177846/102188113/102177339/102188675/100861094	VCP/ATP5H/LOC102178119/LOC102177846/PSMA2/PPP3R2/LOC102188675/DCTN6	chx:102178357/chx:102173603/chx:102178119/chx:102177846/chx:102188113/chx:102177339/chx:102188675/chx:100861094	8
chx05205	Proteoglycans in cancer	4/244	205/8948	0.815412	0.910887	102181781/102190520/102172668/100860904	EZR/MAP2K1/IQGAP1/AKT1	chx:102181781/chx:102190520/chx:102172668/chx:100860904	4
chx04750	Inflammatory mediator regulation of TRP channels	2/244	113/8948	0.818575	0.910887	102187263/102169966	ALOX12/PLCB2	chx:102187263/chx:102169966	2
chx04010	MAPK signaling pathway	6/244	294/8948	0.818645	0.910887	102186695/102190520/102175206/100860904/102177339/102174475	HSPA2/MAP2K1/CRKL/AKT1/PPP3R2/RPS6KA2	chx:102186695/chx:102190520/chx:102175206/chx:100860904/chx:102177339/chx:102174475	6
chx05321	Inflammatory bowel disease	1/244	63/8948	0.825866	0.910887	100860876	RORC	chx:100860876	1
chx01240	Biosynthesis of cofactors	3/244	163/8948	0.826594	0.910887	102186214/102185692/102172401	MTHFD1/ADSSL1/FECH	chx:102186214/chx:102185692/chx:102172401	3
chx04630	JAK-STAT signaling pathway	4/244	209/8948	0.826963	0.910887	100860904/100860794/102180175/102170678	AKT1/LEP/EPO/FHL1	chx:100860904/chx:100860794/chx:102180175/chx:102170678	4
chx01200	Carbon metabolism	2/244	116/8948	0.829775	0.910887	102172823/102185725	IDH3B/PGK1	chx:102172823/chx:102185725	2
chx04144	Endocytosis	5/244	255/8948	0.83044	0.910887	102186695/102183333/102178738/102173032/102168869	HSPA2/ARF6/STAMBP/EHD2/RAB7A	chx:102186695/chx:102183333/chx:102178738/chx:102173032/chx:102168869	5
chx02010	ABC transporters	1/244	64/8948	0.830648	0.910887	100861157	ABCB6	chx:100861157	1
chx04927	Cortisol synthesis and secretion	1/244	65/8948	0.835299	0.910887	102169966	PLCB2	chx:102169966	1
chx05161	Hepatitis B	3/244	166/8948	0.835833	0.910887	102190520/102185672/100860904	MAP2K1/CCNE2/AKT1	chx:102190520/chx:102185672/chx:100860904	3
chx04668	TNF signaling pathway	2/244	121/8948	0.847068	0.919378	102190520/100860904	MAP2K1/AKT1	chx:102190520/chx:100860904	2
chx00010	Glycolysis / Gluconeogenesis	1/244	69/8948	0.852666	0.921708	102185725	PGK1	chx:102185725	1
chx04623	Cytosolic DNA-sensing pathway	1/244	76/8948	0.878784	0.94611	102184679	LOC102184679	chx:102184679	1
chx04146	Peroxisome	1/244	82/8948	0.897465	0.94958	102184310	PEX1	chx:102184310	1
chx00830	Retinol metabolism	1/244	84/8948	0.903031	0.94958	102168524	PNPLA4	chx:102168524	1
chx04060	Cytokine-cytokine receptor interaction	6/244	339/8948	0.905858	0.94958	100860918/108637113/102176270/100860794/108638455/102180175	ACVR2A/GDF7/CCL28/LEP/LOC108638455/EPO	chx:100860918/chx:108637113/chx:102176270/chx:100860794/chx:108638455/chx:102180175	6
chx04723	Retrograde endocannabinoid signaling	2/244	146/8948	0.911848	0.94958	102180509/102169966	SLC32A1/PLCB2	chx:102180509/chx:102169966	2
chx00140	Steroid hormone biosynthesis	1/244	89/8948	0.915666	0.94958	102183447	HSD11B2	chx:102183447	1
chx04211	Longevity regulating pathway	1/244	89/8948	0.915666	0.94958	100860904	AKT1	chx:100860904	1
chx04727	GABAergic synapse	1/244	89/8948	0.915666	0.94958	102180509	SLC32A1	chx:102180509	1
chx04936	Alcoholic liver disease	2/244	150/8948	0.919454	0.94958	100861393/100860904	PPARA/AKT1	chx:100861393/chx:100860904	2
chx05032	Morphine addiction	1/244	91/8948	0.920247	0.94958	102180509	SLC32A1	chx:102180509	1
chx04657	IL-17 signaling pathway	1/244	93/8948	0.924581	0.94958	100861006	HSP90AB1	chx:100861006	1
chx04970	Salivary secretion	1/244	94/8948	0.92666	0.94958	102169966	PLCB2	chx:102169966	1
chx05323	Rheumatoid arthritis	1/244	94/8948	0.92666	0.94958	102178477	ATP6V0D1	chx:102178477	1
chx05167	Kaposi sarcoma-associated herpesvirus infection	3/244	209/8948	0.928241	0.94958	102190520/100860904/102177339	MAP2K1/AKT1/PPP3R2	chx:102190520/chx:100860904/chx:102177339	3
chx04640	Hematopoietic cell lineage	1/244	104/8948	0.944548	0.962574	102180175	EPO	chx:102180175	1
chx04976	Bile secretion	1/244	109/8948	0.951788	0.966264	102174800	SLC2A1	chx:102174800	1
chx03013	Nucleocytoplasmic transport	1/244	118/8948	0.96253	0.973468	102186132	UPF3A	chx:102186132	1
chx05171	Coronavirus disease - COVID-19	4/244	305/8948	0.969583	0.9769	102182132/102181870/102190789/102168677	RPL36AL/RPS29/RPL4/LOC102168677	chx:102175931/chx:102181870/chx:102190789/chx:102168677	4
chx05202	Transcriptional misregulation in cancer	1/244	199/8948	0.996168	0.999654	102186471	WHSC1	chx:102186471	1
chx05168	Herpes simplex virus 1 infection	3/244	443/8948	0.999654	0.999654	100860882/100860904/102170284	PDIA3/AKT1/ZNF311	chx:100860882/chx:100860904/chx:102170284	3
