# Supplementary material for: Transcriptome analysis revealed the characteristics and functions of long non-coding RNAs in the hypothalamus during sexual maturation in goats
Source: Front Vet Sci. 2024 Jun 12;11:1404681. doi: 10.3389/fvets.2024.1404681 (PMC11210318; doi:10.3389/fvets.2024.1404681)
Supplement: Supplementary file 7 [file Table_6.XLSX]

## Sheet: Sheet1
Table S6.Prediction of trans-target genes for DELs
lncRNA_ID	lncRNA_Gene_ID	lncRNA_Gene_Symbol	Status	mRNA_Gene_ID	mRNA_Gene_Symbol	Pearson_correlation	Pvalue
TCONS_00191611	XLOC_110232	XLOC_110232	Novel_lncRNA	108634846	LOC108634846	0.975529	1.32e-26
TCONS_00191611	XLOC_110232	XLOC_110232	Novel_lncRNA	108635405	LOC108635405	0.956248	6.98e-22
TCONS_00192847	XLOC_111188	XLOC_111188	Novel_lncRNA	108635613	ANO7	0.972104	1.55e-25
TCONS_00192847	XLOC_111188	XLOC_111188	Novel_lncRNA	102187226	ANKDD1B	0.994255	1.71e-38
TCONS_00192847	XLOC_111188	XLOC_111188	Novel_lncRNA	102178106	KRT14	0.969347	9.06e-25
TCONS_00192847	XLOC_111188	XLOC_111188	Novel_lncRNA	108638219	LOC108638219	0.996691	4.9e-43
TCONS_00192847	XLOC_111188	XLOC_111188	Novel_lncRNA	102186095	LMNTD2	0.990381	2.97e-34
TCONS_00192847	XLOC_111188	XLOC_111188	Novel_lncRNA	108634846	LOC108634846	0.977824	2.08e-27
TCONS_00192847	XLOC_111188	XLOC_111188	Novel_lncRNA	102174931	KRT6A	0.957799	3.56e-22
TCONS_00192847	XLOC_111188	XLOC_111188	Novel_lncRNA	102187880	LOC102187880	0.984262	3.25e-30
TCONS_00192847	XLOC_111188	XLOC_111188	Novel_lncRNA	102190894	LOC102190894	0.996691	4.9e-43
TCONS_00192847	XLOC_111188	XLOC_111188	Novel_lncRNA	102180349	NKX2-5	0.994379	1.13e-38
TCONS_00192847	XLOC_111188	XLOC_111188	Novel_lncRNA	102178523	LOC102178523	0.982192	3.34e-29
TCONS_00192847	XLOC_111188	XLOC_111188	Novel_lncRNA	108635189	LOC108635189	0.969468	8.41e-25
TCONS_00192847	XLOC_111188	XLOC_111188	Novel_lncRNA	108635405	LOC108635405	0.989866	7.96e-34
TCONS_00194037	XLOC_112122	XLOC_112122	Novel_lncRNA	102175817	LOC102175817	0.96883	1.24e-24
TCONS_00194006	XLOC_112120	XLOC_112120	Novel_lncRNA	108635613	ANO7	0.973488	5.96e-26
TCONS_00194006	XLOC_112120	XLOC_112120	Novel_lncRNA	102187226	ANKDD1B	0.994489	7.8e-39
TCONS_00194006	XLOC_112120	XLOC_112120	Novel_lncRNA	102178106	KRT14	0.974082	3.89e-26
TCONS_00194006	XLOC_112120	XLOC_112120	Novel_lncRNA	108638219	LOC108638219	0.997358	6.87e-45
TCONS_00194006	XLOC_112120	XLOC_112120	Novel_lncRNA	102186095	LMNTD2	0.991657	2.01e-35
TCONS_00194006	XLOC_112120	XLOC_112120	Novel_lncRNA	108634846	LOC108634846	0.979942	3.14e-28
TCONS_00194006	XLOC_112120	XLOC_112120	Novel_lncRNA	102174931	KRT6A	0.958387	2.74e-22
TCONS_00194006	XLOC_112120	XLOC_112120	Novel_lncRNA	102187880	LOC102187880	0.988961	4.01e-33
TCONS_00194006	XLOC_112120	XLOC_112120	Novel_lncRNA	102190894	LOC102190894	0.997358	6.87e-45
TCONS_00194006	XLOC_112120	XLOC_112120	Novel_lncRNA	102180349	NKX2-5	0.995136	7.3e-40
TCONS_00194006	XLOC_112120	XLOC_112120	Novel_lncRNA	102178523	LOC102178523	0.981396	7.62e-29
TCONS_00194006	XLOC_112120	XLOC_112120	Novel_lncRNA	108635189	LOC108635189	0.965082	1.04e-23
TCONS_00194006	XLOC_112120	XLOC_112120	Novel_lncRNA	108635405	LOC108635405	0.991738	1.67e-35
TCONS_00194138	108635404	LOC108635404	Novel_lncRNA	108635613	ANO7	0.969813	6.8e-25
TCONS_00194138	108635404	LOC108635404	Novel_lncRNA	102187226	ANKDD1B	0.992065	7.77e-36
TCONS_00194138	108635404	LOC108635404	Novel_lncRNA	102178106	KRT14	0.965066	1.05e-23
TCONS_00194138	108635404	LOC108635404	Novel_lncRNA	108638219	LOC108638219	0.992459	2.96e-36
TCONS_00194138	108635404	LOC108635404	Novel_lncRNA	102186095	LMNTD2	0.986006	3.55e-31
TCONS_00194138	108635404	LOC108635404	Novel_lncRNA	108634846	LOC108634846	0.96729	3.06e-24
TCONS_00194138	108635404	LOC108635404	Novel_lncRNA	102174931	KRT6A	0.966709	4.25e-24
TCONS_00194138	108635404	LOC108635404	Novel_lncRNA	108636402	LOC108636402	0.965762	7.18e-24
TCONS_00194138	108635404	LOC108635404	Novel_lncRNA	102187880	LOC102187880	0.980927	1.22e-28
TCONS_00194138	108635404	LOC108635404	Novel_lncRNA	102190894	LOC102190894	0.992459	2.96e-36
TCONS_00194138	108635404	LOC108635404	Novel_lncRNA	102180349	NKX2-5	0.990182	4.37e-34
TCONS_00194138	108635404	LOC108635404	Novel_lncRNA	102178523	LOC102178523	0.976389	6.76e-27
TCONS_00194138	108635404	LOC108635404	Novel_lncRNA	108635189	LOC108635189	0.976881	4.55e-27
TCONS_00194138	108635404	LOC108635404	Novel_lncRNA	108635405	LOC108635405	0.979375	5.31e-28
TCONS_00115440	XLOC_066297	XLOC_066297	Novel_lncRNA	102174387	LOC102174387	0.963541	2.33e-23
TCONS_00115440	XLOC_066297	XLOC_066297	Novel_lncRNA	102187352	TCL1A	0.969071	1.07e-24
TCONS_00155083	XLOC_088448	XLOC_088448	Novel_lncRNA	108638102	LOC108638102	0.968871	1.21e-24
TCONS_00155083	XLOC_088448	XLOC_088448	Novel_lncRNA	102179595	LOC102179595	0.979545	4.55e-28
TCONS_00183074	XLOC_104774	XLOC_104774	Novel_lncRNA	100861210	LOC100861210	0.960146	1.23e-22
TCONS_00183074	XLOC_104774	XLOC_104774	Novel_lncRNA	102186531	HOXD9	0.989588	1.33e-33
TCONS_00183074	XLOC_104774	XLOC_104774	Novel_lncRNA	102174902	LAMB4	0.955404	9.96e-22
TCONS_00183074	XLOC_104774	XLOC_104774	Novel_lncRNA	102174366	CCER1	0.987053	8.16e-32
TCONS_00183074	XLOC_104774	XLOC_104774	Novel_lncRNA	108636094	LOC108636094	0.99377	7.96e-38
TCONS_00183074	XLOC_104774	XLOC_104774	Novel_lncRNA	108636595	LOC108636595	0.970449	4.56e-25
TCONS_00183074	XLOC_104774	XLOC_104774	Novel_lncRNA	102185229	DNAH8	0.951213	5.29e-21
TCONS_00183074	XLOC_104774	XLOC_104774	Novel_lncRNA	XLOC_099342	XLOC_099342	0.96632	5.28e-24
TCONS_00183074	XLOC_104774	XLOC_104774	Novel_lncRNA	106501717	LOC106501717	0.9956	1.09e-40
TCONS_00183074	XLOC_104774	XLOC_104774	Novel_lncRNA	102190203	KLRF1	0.968983	1.13e-24
TCONS_00183074	XLOC_104774	XLOC_104774	Novel_lncRNA	102180504	MLNR	0.981274	8.61e-29
TCONS_00183074	XLOC_104774	XLOC_104774	Novel_lncRNA	102183095	LYPD3	0.988453	9.4e-33
TCONS_00183074	XLOC_104774	XLOC_104774	Novel_lncRNA	102185320	PRSS50	0.990516	2.27e-34
TCONS_00183074	XLOC_104774	XLOC_104774	Novel_lncRNA	102181478	LOC102181478	0.997232	1.66e-44
TCONS_00183074	XLOC_104774	XLOC_104774	Novel_lncRNA	102185453	PRSS38	0.978864	8.42e-28
TCONS_00183074	XLOC_104774	XLOC_104774	Novel_lncRNA	108633427	LOC108633427	0.974997	1.98e-26
TCONS_00190308	102186132	UPF3A	Novel_lncRNA	102173123	LOC102173123	0.969246	9.63e-25
TCONS_00190308	102186132	UPF3A	Novel_lncRNA	108635179	LOC108635179	0.967386	2.89e-24
TCONS_00190308	102186132	UPF3A	Novel_lncRNA	102186084	LOC102186084	0.981647	5.9e-29
TCONS_00190308	102186132	UPF3A	Novel_lncRNA	106503468	PXT1	0.953434	2.23e-21
TCONS_00010225	108637396	LOC108637396	Novel_lncRNA	108637396	LOC108637396	0.957801	3.56e-22
TCONS_00013014	XLOC_007709	XLOC_007709	Novel_lncRNA	102172067	MEIS2	0.951561	4.63e-21
TCONS_00148767	102189529	RYBP	Novel_lncRNA	108633288	LOC108633288	0.956791	5.53e-22
TCONS_00148767	102189529	RYBP	Novel_lncRNA	102175817	LOC102175817	0.969875	6.54e-25
TCONS_00121735	102175505	MFSD8	Novel_lncRNA	108635613	ANO7	0.978749	9.33e-28
TCONS_00121735	102175505	MFSD8	Novel_lncRNA	108633200	SPTBN5	0.952859	2.79e-21
TCONS_00121735	102175505	MFSD8	Novel_lncRNA	102187226	ANKDD1B	0.997696	5.08e-46
TCONS_00121735	102175505	MFSD8	Novel_lncRNA	102178106	KRT14	0.974785	2.32e-26
TCONS_00121735	102175505	MFSD8	Novel_lncRNA	108638219	LOC108638219	0.999972	1.7e-82
TCONS_00121735	102175505	MFSD8	Novel_lncRNA	102186095	LMNTD2	0.994868	2.02e-39
TCONS_00121735	102175505	MFSD8	Novel_lncRNA	108634846	LOC108634846	0.965847	6.86e-24
TCONS_00121735	102175505	MFSD8	Novel_lncRNA	102174931	KRT6A	0.95877	2.31e-22
TCONS_00121735	102175505	MFSD8	Novel_lncRNA	108636402	LOC108636402	0.951915	4.04e-21
TCONS_00121735	102175505	MFSD8	Novel_lncRNA	102187880	LOC102187880	0.989102	3.15e-33
TCONS_00121735	102175505	MFSD8	Novel_lncRNA	102190894	LOC102190894	0.999972	1.7e-82
TCONS_00121735	102175505	MFSD8	Novel_lncRNA	102180349	NKX2-5	0.998201	4.67e-48
TCONS_00121735	102175505	MFSD8	Novel_lncRNA	102178523	LOC102178523	0.985405	7.84e-31
TCONS_00121735	102175505	MFSD8	Novel_lncRNA	108635189	LOC108635189	0.967668	2.46e-24
TCONS_00121735	102175505	MFSD8	Novel_lncRNA	108635405	LOC108635405	0.985404	7.84e-31
TCONS_00123911	102178759	FAM65A	Novel_lncRNA	102175460	NPY	0.952105	3.75e-21
TCONS_00123911	102178759	FAM65A	Novel_lncRNA	102183996	AGRP	0.991755	1.61e-35
TCONS_00004368	102173229	SON	Novel_lncRNA	102186531	HOXD9	0.95808	3.14e-22
TCONS_00004368	102173229	SON	Novel_lncRNA	102174366	CCER1	0.957016	5.02e-22
TCONS_00004368	102173229	SON	Novel_lncRNA	108636094	LOC108636094	0.963793	2.04e-23
TCONS_00004368	102173229	SON	Novel_lncRNA	102170522	RNASE13	0.953618	2.07e-21
TCONS_00004368	102173229	SON	Novel_lncRNA	106501717	LOC106501717	0.966022	6.23e-24
TCONS_00004368	102173229	SON	Novel_lncRNA	102180504	MLNR	0.952702	2.97e-21
TCONS_00004368	102173229	SON	Novel_lncRNA	102183095	LYPD3	0.960659	9.63e-23
TCONS_00004368	102173229	SON	Novel_lncRNA	102185320	PRSS50	0.957842	3.49e-22
TCONS_00004368	102173229	SON	Novel_lncRNA	102181478	LOC102181478	0.968164	1.84e-24
TCONS_00004368	102173229	SON	Novel_lncRNA	102185453	PRSS38	0.970686	3.92e-25
TCONS_00091366	102178371	DACH1	Novel_lncRNA	102175817	LOC102175817	0.998284	1.91e-48
TCONS_00034839	102191105	SDHAF3	Novel_lncRNA	102172253	IL12RB1	0.978449	1.21e-27
TCONS_00034839	102191105	SDHAF3	Novel_lncRNA	102174059	TUSC5	0.96759	2.57e-24
TCONS_00034839	102191105	SDHAF3	Novel_lncRNA	106503280	LOC106503280	0.986481	1.85e-31
TCONS_00034839	102191105	SDHAF3	Novel_lncRNA	108635455	LOC108635455	0.988154	1.52e-32
TCONS_00034839	102191105	SDHAF3	Novel_lncRNA	102186284	FAM83F	0.960784	9.07e-23
TCONS_00034839	102191105	SDHAF3	Novel_lncRNA	108638596	LOC108638596	0.995124	7.64e-40
XR_001917998.1	108635861	LOC108635861	Annotated_lncRNA	100860755	GNRHR	0.99386	6.04e-38
XR_001917998.1	108635861	LOC108635861	Annotated_lncRNA	102181294	LOC102181294	0.996025	1.59e-41
TCONS_00038560	102172975	PIK3C2G	Novel_lncRNA	102172975	PIK3C2G	0.98203	3.97e-29
TCONS_00026291	102182557	DRAM2	Novel_lncRNA	102171555	TRIM71	0.962141	4.7e-23
TCONS_00026291	102182557	DRAM2	Novel_lncRNA	108634846	LOC108634846	0.95322	2.42e-21
TCONS_00026291	102182557	DRAM2	Novel_lncRNA	108635405	LOC108635405	0.953234	2.41e-21
TCONS_00022025	102191572	RIIAD1	Novel_lncRNA	102174387	LOC102174387	0.953779	1.94e-21
TCONS_00022025	102191572	RIIAD1	Novel_lncRNA	102174211	CEBPE	0.955185	1.09e-21
TCONS_00022025	102191572	RIIAD1	Novel_lncRNA	102187352	TCL1A	0.959755	1.47e-22
TCONS_00032666	102172690	COPG2	Novel_lncRNA	102181038	CGA	0.95277	2.89e-21
TCONS_00032666	102172690	COPG2	Novel_lncRNA	102169897	LOC102169897	0.978789	9e-28
TCONS_00032666	102172690	COPG2	Novel_lncRNA	102177234	SPINK9	0.981317	8.25e-29
TCONS_00032666	102172690	COPG2	Novel_lncRNA	102174156	GLP2R	0.959984	1.32e-22
TCONS_00029048	XLOC_016363	XLOC_016363	Novel_lncRNA	102189815	ATF7IP2	0.951991	3.92e-21
TCONS_00029048	XLOC_016363	XLOC_016363	Novel_lncRNA	102187690	TGM6	0.958857	2.22e-22
