# Supplementary material for: Transcriptome analysis revealed the characteristics and functions of long non-coding RNAs in the hypothalamus during sexual maturation in goats
Source: Front Vet Sci. 2024 Jun 12;11:1404681. doi: 10.3389/fvets.2024.1404681 (PMC11210318; doi:10.3389/fvets.2024.1404681)
Supplement: Supplementary file 8 [file Table_7.XLSX]

## Sheet: Sheet1
Table S7. GO enrichment analysis of cis-target genes for DELs
Category	GOID	Description	GeneRatio	BgRatio	pvalue	padj	geneID	geneName	Count
BP	GO:0007017	microtubule-based process	45344	72/5787	0.0300347	0.252593	102185229/102181478	DNAH8/LOC102181478	2
BP	GO:0006952	defense response	45344	79/5787	0.0356309	0.252593	108636595/108635455	LOC108636595/LOC108635455	2
BP	GO:0045333	cellular respiration	45313	11/5787	0.0410668	0.252593	XLOC_099342	XLOC_099342	1
BP	GO:0015980	energy derivation by oxidation of organic compounds	45313	12/5787	0.0447193	0.252593	XLOC_099342	XLOC_099342	1
BP	GO:0071495	cellular response to endogenous stimulus	45313	13/5787	0.0483584	0.252593	102183996	AGRP	1
BP	GO:0009719	response to endogenous stimulus	45313	14/5787	0.0519843	0.252593	102183996	AGRP	1
BP	GO:0022900	electron transport chain	45313	14/5787	0.0519843	0.252593	XLOC_099342	XLOC_099342	1
BP	GO:0070887	cellular response to chemical stimulus	45313	14/5787	0.0519843	0.252593	102183996	AGRP	1
BP	GO:0071310	cellular response to organic substance	45313	14/5787	0.0519843	0.252593	102183996	AGRP	1
BP	GO:0010033	response to organic substance	45313	18/5787	0.0663566	0.252593	102183996	AGRP	1
BP	GO:0006091	generation of precursor metabolites and energy	45313	29/5787	0.104816	0.252593	XLOC_099342	XLOC_099342	1
BP	GO:0006334	nucleosome assembly	45313	30/5787	0.108236	0.252593	108638596	LOC108638596	1
BP	GO:0031497	chromatin assembly	45313	30/5787	0.108236	0.252593	108638596	LOC108638596	1
BP	GO:0006323	DNA packaging	45313	31/5787	0.111644	0.252593	108638596	LOC108638596	1
BP	GO:0006333	chromatin assembly or disassembly	45313	31/5787	0.111644	0.252593	108638596	LOC108638596	1
BP	GO:0034728	nucleosome organization	45313	31/5787	0.111644	0.252593	108638596	LOC108638596	1
BP	GO:0042221	response to chemical	45313	31/5787	0.111644	0.252593	102183996	AGRP	1
BP	GO:0046034	ATP metabolic process	45313	31/5787	0.111644	0.252593	XLOC_099342	XLOC_099342	1
BP	GO:0009144	purine nucleoside triphosphate metabolic process	45313	32/5787	0.115039	0.252593	XLOC_099342	XLOC_099342	1
BP	GO:0009199	ribonucleoside triphosphate metabolic process	45313	32/5787	0.115039	0.252593	XLOC_099342	XLOC_099342	1
BP	GO:0009205	purine ribonucleoside triphosphate metabolic process	45313	32/5787	0.115039	0.252593	XLOC_099342	XLOC_099342	1
BP	GO:0009123	nucleoside monophosphate metabolic process	45313	33/5787	0.118422	0.252593	XLOC_099342	XLOC_099342	1
BP	GO:0009126	purine nucleoside monophosphate metabolic process	45313	33/5787	0.118422	0.252593	XLOC_099342	XLOC_099342	1
BP	GO:0009161	ribonucleoside monophosphate metabolic process	45313	33/5787	0.118422	0.252593	XLOC_099342	XLOC_099342	1
BP	GO:0009167	purine ribonucleoside monophosphate metabolic process	45313	33/5787	0.118422	0.252593	XLOC_099342	XLOC_099342	1
BP	GO:0009141	nucleoside triphosphate metabolic process	45313	34/5787	0.121793	0.252593	XLOC_099342	XLOC_099342	1
BP	GO:0065004	protein-DNA complex assembly	45313	34/5787	0.121793	0.252593	108638596	LOC108638596	1
BP	GO:0071824	protein-DNA complex subunit organization	45313	35/5787	0.125151	0.252593	108638596	LOC108638596	1
BP	GO:0006950	response to stress	45344	163/5787	0.126296	0.252593	108636595/108635455	LOC108636595/LOC108635455	2
BP	GO:0017144	drug metabolic process	45313	44/5787	0.15483	0.275147	XLOC_099342	XLOC_099342	1
BP	GO:0009150	purine ribonucleotide metabolic process	45313	45/5787	0.158067	0.275147	XLOC_099342	XLOC_099342	1
BP	GO:0009259	ribonucleotide metabolic process	45313	45/5787	0.158067	0.275147	XLOC_099342	XLOC_099342	1
BP	GO:0071103	DNA conformation change	45313	45/5787	0.158067	0.275147	108638596	LOC108638596	1
BP	GO:0019693	ribose phosphate metabolic process	45313	46/5787	0.161293	0.275147	XLOC_099342	XLOC_099342	1
BP	GO:0006163	purine nucleotide metabolic process	45313	49/5787	0.1709	0.280149	XLOC_099342	XLOC_099342	1
BP	GO:0072521	purine-containing compound metabolic process	45313	50/5787	0.174079	0.280149	XLOC_099342	XLOC_099342	1
BP	GO:0006325	chromatin organization	45313	53/5787	0.183546	0.280149	108638596	LOC108638596	1
BP	GO:0007018	microtubule-based movement	45313	53/5787	0.183546	0.280149	102185229	DNAH8	1
BP	GO:0006928	movement of cell or subcellular component	45313	66/5787	0.223385	0.332214	102185229	DNAH8	1
BP	GO:0006508	proteolysis	45373	441/5787	0.232782	0.337534	102174387/102185320/102185453	LOC102174387/PRSS50/PRSS38	3
BP	GO:0009117	nucleotide metabolic process	45313	74/5787	0.246972	0.349051	XLOC_099342	XLOC_099342	1
BP	GO:0006753	nucleoside phosphate metabolic process	45313	76/5787	0.252761	0.349051	XLOC_099342	XLOC_099342	1
BP	GO:0034622	cellular protein-containing complex assembly	45313	81/5787	0.267048	0.360204	108638596	LOC108638596	1
BP	GO:0055086	nucleobase-containing small molecule metabolic process	45313	89/5787	0.289366	0.376498	XLOC_099342	XLOC_099342	1
BP	GO:0051276	chromosome organization	45313	90/5787	0.29211	0.376498	108638596	LOC108638596	1
BP	GO:0065003	protein-containing complex assembly	45313	121/5787	0.372322	0.467396	108638596	LOC108638596	1
BP	GO:0043933	protein-containing complex subunit organization	45313	126/5787	0.384418	0.467396	108638596	LOC108638596	1
BP	GO:0019637	organophosphate metabolic process	45313	127/5787	0.38681	0.467396	XLOC_099342	XLOC_099342	1
BP	GO:1901135	carbohydrate derivative metabolic process	45313	134/5787	0.40331	0.473216	XLOC_099342	XLOC_099342	1
BP	GO:0022607	cellular component assembly	45313	136/5787	0.407945	0.473216	108638596	LOC108638596	1
BP	GO:0055085	transmembrane transport	45344	389/5787	0.440936	0.501457	108635179/102169897	LOC108635179/LOC102169897	2
BP	GO:0044085	cellular component biogenesis	45313	162/5787	0.465167	0.51884	108638596	LOC108638596	1
BP	GO:0006996	organelle organization	45313	176/5787	0.493751	0.540331	108638596	LOC108638596	1
BP	GO:0044281	small molecule metabolic process	45313	194/5787	0.528364	0.567503	XLOC_099342	XLOC_099342	1
BP	GO:0016043	cellular component organization	45313	265/5787	0.644115	0.679248	108638596	LOC108638596	1
BP	GO:0071840	cellular component organization or biogenesis	45313	291/5787	0.679276	0.703536	108638596	LOC108638596	1
BP	GO:0016310	phosphorylation	45313	355/5787	0.752256	0.758219	XLOC_099342	XLOC_099342	1
BP	GO:0055114	oxidation-reduction process	45313	361/5787	0.758219	0.758219	XLOC_099342	XLOC_099342	1
CC	GO:0030286	dynein complex	45340	19/4159	0.00289666	0.0349476	102185229/102181478	DNAH8/LOC102181478	2
CC	GO:0005875	microtubule associated complex	45340	22/4159	0.00388306	0.0349476	102185229/102181478	DNAH8/LOC102181478	2
CC	GO:0015630	microtubule cytoskeleton	45340	32/4159	0.00812692	0.0487615	102185229/102181478	DNAH8/LOC102181478	2
CC	GO:0005576	extracellular region	45430	334/4159	0.0115817	0.0521175	108636595/102183996/106503280/108635455/102181038	LOC108636595/AGRP/LOC106503280/LOC108635455/CGA	5
CC	GO:1902494	catalytic complex	45340	107/4159	0.0767873	0.264857	102185229/102181478	DNAH8/LOC102181478	2
CC	GO:0044430	cytoskeletal part	45340	116/4159	0.0882858	0.264857	102185229/102181478	DNAH8/LOC102181478	2
CC	GO:0005856	cytoskeleton	45340	129/4159	0.105758	0.27195	102185229/102181478	DNAH8/LOC102181478	2
CC	GO:0043232	intracellular non-membrane-bounded organelle	45369	429/4159	0.282006	0.446748	102185229/102181478/108638596	DNAH8/LOC102181478/LOC108638596	3
CC	GO:0043228	non-membrane-bounded organelle	45369	430/4159	0.283232	0.446748	102185229/102181478/108638596	DNAH8/LOC102181478/LOC108638596	3
CC	GO:0044446	intracellular organelle part	45369	477/4159	0.341498	0.446748	102185229/102181478/108638596	DNAH8/LOC102181478/LOC108638596	3
CC	GO:0044422	organelle part	45369	480/4159	0.345243	0.446748	102185229/102181478/108638596	DNAH8/LOC102181478/LOC108638596	3
CC	GO:0000786	nucleosome	45309	100/4159	0.355315	0.446748	108638596	LOC108638596	1
CC	GO:0032993	protein-DNA complex	45309	101/4159	0.358174	0.446748	108638596	LOC108638596	1
CC	GO:0044815	DNA packaging complex	45309	101/4159	0.358174	0.446748	108638596	LOC108638596	1
CC	GO:0000785	chromatin	45309	106/4159	0.37229	0.446748	108638596	LOC108638596	1
CC	GO:0044427	chromosomal part	45309	138/4159	0.45592	0.510513	108638596	LOC108638596	1
CC	GO:0005694	chromosome	45309	149/4159	0.482151	0.510513	108638596	LOC108638596	1
CC	GO:0005634	nucleus	45309	397/4159	0.836301	0.836301	108638596	LOC108638596	1
MF	GO:0005102	signaling receptor binding	5/32	275/8735	0.00298951	0.146486	108636595/102183996/106503280/108635455/102181038	LOC108636595/AGRP/LOC106503280/LOC108635455/CGA	5
MF	GO:0004252	serine-type endopeptidase activity	3/32	131/8735	0.0119049	0.184524	102174387/102185320/102185453	LOC102174387/PRSS50/PRSS38	3
MF	GO:0008236	serine-type peptidase activity	3/32	143/8735	0.0150632	0.184524	102174387/102185320/102185453	LOC102174387/PRSS50/PRSS38	3
MF	GO:0017171	serine hydrolase activity	3/32	143/8735	0.0150632	0.184524	102174387/102185320/102185453	LOC102174387/PRSS50/PRSS38	3
MF	GO:0005179	hormone activity	2/32	61/8735	0.0208012	0.19399	106503280/102181038	LOC106503280/CGA	2
MF	GO:0003954	NADH dehydrogenase activity	1/32	10/8735	0.0360544	0.19399	XLOC_099342	XLOC_099342	1
MF	GO:0008137	NADH dehydrogenase (ubiquinone) activity	1/32	10/8735	0.0360544	0.19399	XLOC_099342	XLOC_099342	1
MF	GO:0016755	transferase activity, transferring amino-acyl groups	1/32	10/8735	0.0360544	0.19399	102187690	TGM6	1
MF	GO:0050136	NADH dehydrogenase (quinone) activity	1/32	10/8735	0.0360544	0.19399	XLOC_099342	XLOC_099342	1
MF	GO:0016655	oxidoreductase activity, acting on NAD(P)H, quinone or similar compound as acceptor	1/32	11/8735	0.0395898	0.19399	XLOC_099342	XLOC_099342	1
MF	GO:0016651	oxidoreductase activity, acting on NAD(P)H	1/32	14/8735	0.0501208	0.223265	XLOC_099342	XLOC_099342	1
MF	GO:0005126	cytokine receptor binding	2/32	108/8735	0.0590779	0.241235	108636595/108635455	LOC108636595/LOC108635455	2
MF	GO:0004175	endopeptidase activity	3/32	285/8735	0.0851546	0.320967	102174387/102185320/102185453	LOC102174387/PRSS50/PRSS38	3
MF	GO:0004930	G-protein-coupled receptor activity	3/32	307/8735	0.100989	0.353463	102180504/100860755/102174156	MLNR/GNRHR/GLP2R	3
MF	GO:0009055	electron transfer activity	1/32	33/8735	0.114265	0.365271	106501717	LOC106501717	1
MF	GO:0030545	receptor regulator activity	2/32	169/8735	0.126727	0.365271	106503280/102181038	LOC106503280/CGA	2
MF	GO:0048018	receptor ligand activity	2/32	169/8735	0.126727	0.365271	106503280/102181038	LOC106503280/CGA	2
MF	GO:0035091	phosphatidylinositol binding	1/32	42/8735	0.143165	0.386869	102172975	PIK3C2G	1
MF	GO:0003777	microtubule motor activity	1/32	50/8735	0.168085	0.386869	102185229	DNAH8	1
MF	GO:0005543	phospholipid binding	1/32	56/8735	0.186313	0.386869	102172975	PIK3C2G	1
MF	GO:0015399	primary active transmembrane transporter activity	1/32	60/8735	0.198249	0.386869	108635179	LOC108635179	1
MF	GO:0015405	P-P-bond-hydrolysis-driven transmembrane transporter activity	1/32	60/8735	0.198249	0.386869	108635179	LOC108635179	1
MF	GO:0042626	ATPase activity, coupled to transmembrane movement of substances	1/32	60/8735	0.198249	0.386869	108635179	LOC108635179	1
MF	GO:0043492	ATPase activity, coupled to movement of substances	1/32	60/8735	0.198249	0.386869	108635179	LOC108635179	1
MF	GO:0008168	methyltransferase activity	1/32	61/8735	0.201207	0.386869	102186084	LOC102186084	1
MF	GO:0070011	peptidase activity, acting on L-amino acid peptides	3/32	428/8735	0.205277	0.386869	102174387/102185320/102185453	LOC102174387/PRSS50/PRSS38	3
MF	GO:0008233	peptidase activity	3/32	440/8735	0.216806	0.387826	102174387/102185320/102185453	LOC102174387/PRSS50/PRSS38	3
MF	GO:0016741	transferase activity, transferring one-carbon groups	1/32	68/8735	0.221615	0.387826	102186084	LOC102186084	1
MF	GO:0016746	transferase activity, transferring acyl groups	1/32	71/8735	0.230206	0.388969	102187690	TGM6	1
MF	GO:0042623	ATPase activity, coupled	1/32	74/8735	0.238705	0.389885	108635179	LOC108635179	1
MF	GO:0003774	motor activity	1/32	81/8735	0.258184	0.408098	102185229	DNAH8	1
MF	GO:0022804	active transmembrane transporter activity	1/32	85/8735	0.269098	0.412056	108635179	LOC108635179	1
MF	GO:0016887	ATPase activity	1/32	104/8735	0.318847	0.45779	108635179	LOC108635179	1
MF	GO:0008289	lipid binding	1/32	105/8735	0.321372	0.45779	102172975	PIK3C2G	1
MF	GO:0020037	heme binding	1/32	108/8735	0.328894	0.45779	106501717	LOC106501717	1
MF	GO:0046906	tetrapyrrole binding	1/32	111/8735	0.336335	0.45779	106501717	LOC106501717	1
MF	GO:0017111	nucleoside-triphosphatase activity	2/32	359/8735	0.38104	0.479037	102185229/108635179	DNAH8/LOC108635179	2
MF	GO:0016462	pyrophosphatase activity	2/32	365/8735	0.388985	0.479037	102185229/108635179	DNAH8/LOC108635179	2
MF	GO:0016818	hydrolase activity, acting on acid anhydrides, in phosphorus-containing anhydrides	2/32	368/8735	0.392943	0.479037	102185229/108635179	DNAH8/LOC108635179	2
MF	GO:0016491	oxidoreductase activity	2/32	374/8735	0.400827	0.479037	XLOC_099342/106501717	XLOC_099342/LOC106501717	2
MF	GO:0016817	hydrolase activity, acting on acid anhydrides	2/32	374/8735	0.400827	0.479037	102185229/108635179	DNAH8/LOC108635179	2
MF	GO:0098772	molecular function regulator	2/32	382/8735	0.411271	0.479816	106503280/102181038	LOC106503280/CGA	2
MF	GO:0022857	transmembrane transporter activity	2/32	418/8735	0.457209	0.521006	108635179/102169897	LOC108635179/LOC102169897	2
MF	GO:0005215	transporter activity	2/32	444/8735	0.489179	0.544768	108635179/102169897	LOC108635179/LOC102169897	2
MF	GO:0003700	DNA-binding transcription factor activity	1/32	240/8735	0.590629	0.635683	102174211	CEBPE	1
MF	GO:0048037	cofactor binding	1/32	244/8735	0.596764	0.635683	106501717	LOC106501717	1
MF	GO:0008270	zinc ion binding	1/32	274/8735	0.640018	0.654742	102171555	TRIM71	1
MF	GO:0140110	transcription regulator activity	1/32	275/8735	0.64138	0.654742	102174211	CEBPE	1
MF	GO:0046914	transition metal ion binding	1/32	400/8735	0.777474	0.777474	102171555	TRIM71	1
