# Supplementary material for: Transcriptome analysis revealed the characteristics and functions of long non-coding RNAs in the hypothalamus during sexual maturation in goats
Source: Front Vet Sci. 2024 Jun 12;11:1404681. doi: 10.3389/fvets.2024.1404681 (PMC11210318; doi:10.3389/fvets.2024.1404681)
Supplement: Supplementary file 9 [file Table_8.XLSX]

## Sheet: Sheet1
Table S8. KEGG enrichment analysis of cis-target genes for DELs
KEGGID	Description	GeneRatio	BgRatio	pvalue	padj	geneID	geneName	keggID	Count
chx04080	Neuroactive ligand-receptor interaction	45470	380/8948	0.00078093	0.0585698	102180504/102175460/106503280/100860755/102181038/102174156	MLNR/NPY/LOC106503280/GNRHR/CGA/GLP2R	chx:102180504/chx:102175460/chx:106503280/chx:100860755/chx:102181038/chx:102174156	6
chx04215	Apoptosis - multiple species	45349	35/8948	0.00490671	0.184001	106501717/108633288	LOC106501717/LOC108633288	chx:106501717/chx:102175063	2
chx04923	Regulation of lipolysis in adipocytes	45349	60/8948	0.0139361	0.20762	102175460/102181038	NPY/CGA	chx:102175460/chx:102181038	2
chx05320	Autoimmune thyroid disease	45349	65/8948	0.0162262	0.20762	102175817/102181038	LOC102175817/CGA	chx:102175817/chx:102181038	2
chx05416	Viral myocarditis	45349	67/8948	0.0171846	0.20762	102175817/106501717	LOC102175817/LOC106501717	chx:102175817/chx:106501717	2
chx04920	Adipocytokine signaling pathway	45349	71/8948	0.0191722	0.20762	102175460/102183996	NPY/AGRP	chx:102175460/chx:102183996	2
chx01524	Platinum drug resistance	45349	79/8948	0.0234224	0.20762	106501717/108633288	LOC106501717/LOC108633288	chx:106501717/chx:102175063	2
chx04630	JAK-STAT signaling pathway	45378	209/8948	0.0243237	0.20762	108636595/102172253/108635455	LOC108636595/IL12RB1/LOC108635455	chx:108636595/chx:102172253/chx:108634604	3
chx04115	p53 signaling pathway	45349	85/8948	0.0268416	0.20762	106501717/108633288	LOC106501717/LOC108633288	chx:106501717/chx:102175063	2
chx05210	Colorectal cancer	45349	89/8948	0.0292272	0.20762	106501717/108633288	LOC106501717/LOC108633288	chx:106501717/chx:102175063	2
chx04912	GnRH signaling pathway	45349	91/8948	0.0304509	0.20762	100860755/102181038	GNRHR/CGA	chx:100860755/chx:102181038	2
chx05222	Small cell lung cancer	45349	98/8948	0.0348921	0.218076	102174902/106501717	LAMB4/LOC106501717	chx:102174902/chx:106501717	2
chx04622	RIG-I-like receptor signaling pathway	45349	107/8948	0.0409492	0.225967	108636595/108635455	LOC108636595/LOC108635455	chx:108636595/chx:108634604	2
chx05132	Salmonella infection	45378	262/8948	0.0432535	0.225967	106501717/102181478/102172975	LOC106501717/LOC102181478/PIK3C2G	chx:106501717/chx:102181478/chx:102172975	3
chx05145	Toxoplasmosis	45349	113/8948	0.0451935	0.225967	102174902/106501717	LAMB4/LOC106501717	chx:102174902/chx:106501717	2
chx00450	Selenocompound metabolism	45318	17/8948	0.0501203	0.234939	102186084	LOC102186084	chx:102186084	1
chx04210	Apoptosis	45349	151/8948	0.0754592	0.332908	106501717/108633288	LOC106501717/LOC108633288	chx:106501717/chx:102175063	2
chx04060	Cytokine-cytokine receptor interaction	45378	339/8948	0.0806719	0.336133	108636595/102172253/108635455	LOC108636595/IL12RB1/LOC108635455	chx:108636595/chx:102172253/chx:108634604	3
chx04614	Renin-angiotensin system	45318	31/8948	0.0895711	0.35357	102174387	LOC102174387	chx:102174387	1
chx04814	Motor proteins	45349	197/8948	0.118348	0.383403	102185229/102181478	DNAH8/LOC102181478	chx:102185229/chx:102181478	2
chx05167	Kaposi sarcoma-associated herpesvirus infection	45349	209/8948	0.130393	0.383403	102175817/106501717	LOC102175817/LOC106501717	chx:102175817/chx:106501717	2
chx04962	Vasopressin-regulated water reabsorption	45318	47/8948	0.132726	0.383403	102181478	LOC102181478	chx:102181478	1
chx05169	Epstein-Barr virus infection	45349	215/8948	0.136523	0.383403	102175817/106501717	LOC102175817/LOC106501717	chx:102175817/chx:106501717	2
chx00380	Tryptophan metabolism	45318	49/8948	0.13798	0.383403	102186084	LOC102186084	chx:102186084	1
chx05203	Viral carcinogenesis	45349	222/8948	0.143759	0.383403	102175817/108633288	LOC102175817/LOC108633288	chx:102175817/chx:102175063	2
chx05330	Allograft rejection	45318	53/8948	0.148396	0.383403	102175817	LOC102175817	chx:102175817	1
chx05170	Human immunodeficiency virus 1 infection	45349	231/8948	0.153185	0.383403	102175817/106501717	LOC102175817/LOC106501717	chx:102175817/chx:106501717	2
chx04024	cAMP signaling pathway	45349	241/8948	0.163805	0.383403	102175460/102181038	NPY/CGA	chx:102175460/chx:102181038	2
chx05163	Human cytomegalovirus infection	45349	241/8948	0.163805	0.383403	102175817/106501717	LOC102175817/LOC106501717	chx:102175817/chx:106501717	2
chx04940	Type I diabetes mellitus	45318	60/8948	0.166333	0.383403	102175817	LOC102175817	chx:102175817	1
chx05134	Legionellosis	45318	60/8948	0.166333	0.383403	106501717	LOC106501717	chx:106501717	1
chx05332	Graft-versus-host disease	45318	62/8948	0.171391	0.383403	102175817	LOC102175817	chx:102175817	1
chx04929	GnRH secretion	45318	63/8948	0.173908	0.383403	102181038	CGA	chx:102181038	1
chx05321	Inflammatory bowel disease	45318	63/8948	0.173908	0.383403	102172253	IL12RB1	chx:102172253	1
chx04913	Ovarian steroidogenesis	45318	65/8948	0.178922	0.383403	102181038	CGA	chx:102181038	1
chx05221	Acute myeloid leukemia	45318	68/8948	0.186387	0.388306	102174211	CEBPE	chx:102174211	1
chx00562	Inositol phosphate metabolism	45318	72/8948	0.196239	0.397781	102172975	PIK3C2G	chx:102172975	1
chx04918	Thyroid hormone synthesis	45318	76/8948	0.205976	0.406531	102181038	CGA	chx:102181038	1
chx04917	Prolactin signaling pathway	45318	79/8948	0.213204	0.410007	102181038	CGA	chx:102181038	1
chx04612	Antigen processing and presentation	45318	83/8948	0.222743	0.417643	102175817	LOC102175817	chx:102175817	1
chx04658	Th1 and Th2 cell differentiation	45318	88/8948	0.23451	0.418563	102172253	IL12RB1	chx:102172253	1
chx05150	Staphylococcus aureus infection	45318	90/8948	0.239169	0.418563	102178106	KRT14	chx:102178106	1
chx05016	Huntington disease	45349	310/8948	0.239976	0.418563	102185229/106501717	DNAH8/LOC106501717	chx:102185229/chx:106501717	2
chx04512	ECM-receptor interaction	45318	94/8948	0.248404	0.423416	102174902	LAMB4	chx:102174902	1
chx04070	Phosphatidylinositol signaling system	45318	98/8948	0.257532	0.429219	102172975	PIK3C2G	chx:102172975	1
chx04659	Th17 cell differentiation	45318	105/8948	0.273249	0.445514	102172253	IL12RB1	chx:102172253	1
chx05165	Human papillomavirus infection	45349	354/8948	0.289781	0.461167	102175817/102174902	LOC102175817/LAMB4	chx:102175817/chx:102174902	2
chx05146	Amoebiasis	45318	115/8948	0.295147	0.461167	102174902	LAMB4	chx:102174902	1
chx04151	PI3K-Akt signaling pathway	45349	367/8948	0.304499	0.46607	102187352/102174902	TCL1A/LAMB4	chx:102187352/chx:102174902	2
chx05014	Amyotrophic lateral sclerosis	45349	376/8948	0.314669	0.472003	102185229/106501717	DNAH8/LOC106501717	chx:102185229/chx:106501717	2
chx04915	Estrogen signaling pathway	45318	136/8948	0.339084	0.480609	102178106	KRT14	chx:102178106	1
chx00190	Oxidative phosphorylation	45318	142/8948	0.351145	0.480609	106501717	LOC106501717	chx:106501717	1
chx05162	Measles	45318	143/8948	0.353134	0.480609	106501717	LOC106501717	chx:106501717	1
chx05017	Spinocerebellar ataxia	45318	144/8948	0.355118	0.480609	106501717	LOC106501717	chx:106501717	1
chx04932	Non-alcoholic fatty liver disease	45318	159/8948	0.384178	0.480609	106501717	LOC106501717	chx:106501717	1
chx05160	Hepatitis C	45318	160/8948	0.38607	0.480609	106501717	LOC106501717	chx:106501717	1
chx05206	MicroRNAs in cancer	45318	160/8948	0.38607	0.480609	102171555	TRIM71	chx:102171555	1
chx05168	Herpes simplex virus 1 infection	45349	443/8948	0.389266	0.480609	102175817/106501717	LOC102175817/LOC106501717	chx:102175817/chx:106501717	2
chx04145	Phagosome	45318	166/8948	0.397303	0.480609	102175817	LOC102175817	chx:102175817	1
chx04218	Cellular senescence	45318	166/8948	0.397303	0.480609	102175817	LOC102175817	chx:102175817	1
chx04514	Cell adhesion molecules	45318	166/8948	0.397303	0.480609	102175817	LOC102175817	chx:102175817	1
chx05161	Hepatitis B	45318	166/8948	0.397303	0.480609	106501717	LOC106501717	chx:106501717	1
chx05164	Influenza A	45318	175/8948	0.413784	0.4926	106501717	LOC106501717	chx:106501717	1
chx05022	Pathways of neurodegeneration - multiple diseases	45349	480/8948	0.429149	0.500005	102185229/106501717	DNAH8/LOC106501717	chx:102185229/chx:106501717	2
chx05152	Tuberculosis	45318	186/8948	0.433338	0.500005	106501717	LOC106501717	chx:106501717	1
chx05202	Transcriptional misregulation in cancer	45318	199/8948	0.455638	0.513577	102174211	CEBPE	chx:102174211	1
chx05034	Alcoholism	45318	203/8948	0.462328	0.513577	102175460	NPY	chx:102175460	1
chx04510	Focal adhesion	45318	205/8948	0.465643	0.513577	102174902	LAMB4	chx:102174902	1
chx05415	Diabetic cardiomyopathy	45318	220/8948	0.489887	0.532486	102174387	LOC102174387	chx:102174387	1
chx05417	Lipid and atherosclerosis	45318	230/8948	0.505457	0.541562	106501717	LOC106501717	chx:106501717	1
chx05166	Human T-cell leukemia virus 1 infection	45318	235/8948	0.51307	0.541975	102175817	LOC102175817	chx:102175817	1
chx04144	Endocytosis	45318	255/8948	0.542407	0.565007	102175817	LOC102175817	chx:102175817	1
chx05012	Parkinson disease	45318	274/8948	0.568696	0.577742	106501717	LOC106501717	chx:106501717	1
chx05020	Prion disease	45318	275/8948	0.570038	0.577742	106501717	LOC106501717	chx:106501717	1
chx05010	Alzheimer disease	45318	390/8948	0.70031	0.70031	106501717	LOC106501717	chx:106501717	1
